# Supplementary material for: 1,2,3,4,5,6,7,8,13,13,14,14-Dodeca­chloro-1,4,4a,4b,5,8,8a,12b-octa­hydro-1,4:5,8-dimethano­triphenyl­ene at 90 K
Source: Acta Crystallogr Sect E Struct Rep Online. 2012 Jul 25;68(Pt 8):o2538. doi: 10.1107/S1600536812032540 (PMC3414984; doi:10.1107/S1600536812032540)
Supplement: Supplementary file 2 [file e-68-o2538-Isup2.hkl]

#
# h,k,l, Fc-squared, Fo-squared, sigma(Fo-squared) and status flag
#
data_I
_shelx_title ' brandon C 20 H 8 Cl 12 in P -1   Refl 0 -2 0 removed'
_shelx_refln_list_code          4
_shelx_F_calc_maximum      306.81
_exptl_crystal_F_000      1328.00
_reflns_d_resolution_high  0.5497
 
loop_
 _symmetry_equiv_pos_as_xyz
 'x, y, z'
 '-x, -y, -z'
 
_cell_length_a     9.6434
_cell_length_b    15.4287
_cell_length_c    16.4161
_cell_angle_alpha  92.195
_cell_angle_beta   98.233
_cell_angle_gamma  91.310
 
_shelx_F_squared_multiplier     1.000
 
loop_
 _refln_index_h
 _refln_index_k
 _refln_index_l
 _refln_F_squared_calc
 _refln_F_squared_meas
 _refln_F_squared_sigma
 _refln_observed_status
   2   0   0    27797.77    28806.23    645.36 o
   3   0   0      334.58      338.04      5.63 o
   4   0   0     1386.90     1089.10     32.73 o
   5   0   0     6500.66     6700.57     88.95 o
   6   0   0     1328.42     1494.09     35.00 o
   7   0   0     9224.10     8180.63    152.51 o
   8   0   0      121.38      156.42      8.08 o
   9   0   0        0.25       13.01      9.49 o
  10   0   0      211.36      215.13     11.60 o
  11   0   0     3028.44     2937.10     59.81 o
  12   0   0       33.37       29.53     10.19 o
  13   0   0       52.82       50.26     13.71 o
  14   0   0     1490.45     1713.86     54.85 o
  15   0   0      126.61      148.65     32.16 o
  16   0   0       98.25      111.03     25.48 o
  17   0   0      322.04      315.84     63.80 o
 -17   1   0      272.52      334.29     41.48 o
 -16   1   0        7.75        8.25     29.17 o
 -15   1   0      256.53      297.56     21.12 o
 -14   1   0     1485.21     1529.72     86.68 o
 -13   1   0     1836.93     1901.86     45.37 o
 -12   1   0      846.55      863.13     24.26 o
 -11   1   0      801.51      754.50     20.74 o
 -10   1   0     4424.79     4427.47     86.95 o
  -9   1   0     3850.62     3755.88     74.27 o
  -8   1   0      793.53      797.80     18.99 o
  -7   1   0      224.43      251.70      9.84 o
  -6   1   0     1611.86     1526.12     31.66 o
  -5   1   0      434.14      568.97      8.97 o
  -4   1   0      763.76      837.30     35.17 o
  -3   1   0      475.01      684.86     11.61 o
  -2   1   0     5763.27     5930.50    312.76 o
   2   1   0     1604.97     1657.92     26.95 o
   3   1   0    42408.25    43039.88    953.58 o
   4   1   0      155.32      192.71     12.83 o
   5   1   0    17658.97    18248.64    263.67 o
   6   1   0     2482.50     2449.45     29.78 o
   7   1   0       54.93       31.70      7.38 o
   8   1   0      141.29      123.12     10.02 o
   9   1   0      693.05      746.06     19.34 o
  10   1   0        0.88       41.48      7.73 o
  11   1   0        8.58       28.82      7.38 o
  12   1   0      225.69      227.78     15.82 o
  13   1   0       47.70       70.30     13.71 o
  14   1   0     1316.26     1312.59     43.95 o
  15   1   0        0.14       15.47     13.71 o
  16   1   0       70.79      133.72     19.48 o
  17   1   0        4.04        5.19     18.85 o
 -17   2   0      127.32      135.68     34.45 o
 -16   2   0       31.53       28.20     18.58 o
 -15   2   0      125.35      162.49     36.73 o
 -14   2   0        7.30       43.22     28.12 o
 -13   2   0      116.32      122.88      8.80 o
 -12   2   0       62.04       60.81      9.49 o
 -11   2   0      661.19      682.04     20.04 o
 -10   2   0       49.95       44.29      7.73 o
  -9   2   0      274.35      307.59     11.95 o
  -8   2   0     2073.87     1990.11     42.92 o
  -7   2   0     4304.15     4100.33     77.84 o
  -6   2   0     4070.63     3945.00     74.68 o
  -5   2   0       18.92       36.33      2.28 o
  -4   2   0      475.26      499.22      7.37 o
  -3   2   0    13131.72    12891.67    286.65 o
  -2   2   0    22375.11    22144.05    407.27 o
  -1   2   0    11588.99    12438.33    175.32 o
   1   2   0    12036.96    12184.51    620.64 o
   2   2   0    19931.44    20253.17    545.18 o
   3   2   0    14198.61    14639.55    244.64 o
   4   2   0     7116.59     7647.37    162.57 o
   5   2   0     6593.10     6188.91    121.41 o
   6   2   0     4235.63     4074.41     53.16 o
   7   2   0     2661.70     2406.43     32.87 o
   8   2   0     2127.23     2140.72     30.61 o
   9   2   0     1352.88     1368.00     31.65 o
  10   2   0     2999.67     2764.86     73.19 o
  11   2   0      408.12      410.95     22.15 o
  12   2   0     2832.74     2682.39     69.30 o
  13   2   0      913.92      915.17     33.40 o
  14   2   0      498.89      537.86     27.77 o
  15   2   0     1091.17     1267.84     50.28 o
  16   2   0        2.36      -26.71     26.71 o
  17   2   0        5.16       -0.19     18.92 o
 -17   3   0       13.38       27.42     21.44 o
 -16   3   0      249.01      229.54     33.75 o
 -15   3   0      632.15      640.36     32.63 o
 -14   3   0       14.19       28.12     10.81 o
 -13   3   0     1980.88     2125.64     59.61 o
 -12   3   0      286.92      271.32     14.24 o
 -11   3   0      453.57      450.92     14.38 o
 -10   3   0     2013.68     1990.47     43.62 o
  -9   3   0     2658.67     2543.11     54.18 o
  -8   3   0     7417.96     7194.08    135.03 o
  -7   3   0      829.01      785.89     18.64 o
  -6   3   0     1668.60     1599.65     20.76 o
  -5   3   0    15732.06    15055.15    239.20 o
  -4   3   0     9960.50    10221.37    132.97 o
  -3   3   0    12321.47    12612.07    152.49 o
  -2   3   0     5351.86     5467.12     60.12 o
  -1   3   0       34.55       31.04      3.52 o
   0   3   0      308.08      297.87     10.37 o
   1   3   0       14.97       11.70      1.24 o
   2   3   0      131.18      167.36      3.34 o
   3   3   0      458.42      458.78      7.01 o
   4   3   0      408.51      354.35      6.60 o
   5   3   0     1024.24     1139.32     16.70 o
   6   3   0     3659.28     3560.59    156.01 o
   7   3   0      678.49      650.07     18.28 o
   8   3   0      286.55      303.92     28.47 o
   9   3   0      731.94      719.70     15.82 o
  10   3   0     2203.59     2085.21     54.87 o
  11   3   0      409.66      447.51     19.69 o
  12   3   0        4.19       15.82     10.90 o
  13   3   0        5.98       -0.35     12.65 o
  14   3   0     1905.61     1991.16     61.89 o
  15   3   0       53.09       33.04     13.01 o
  16   3   0       77.84       92.09     32.69 o
  17   3   0       42.39      -25.34     58.17 o
 -17   4   0      800.39      526.29     47.11 o
 -16   4   0       93.76      106.15     24.96 o
 -15   4   0      170.51      144.12     18.15 o
 -14   4   0      191.71      200.93     18.50 o
 -13   4   0      350.21      342.96     13.75 o
 -12   4   0       51.95       70.17      7.41 o
 -11   4   0     1940.09     1973.27     35.74 o
 -10   4   0      158.43      147.44      7.97 o
  -9   4   0     1710.19     1844.12     34.25 o
  -8   4   0      127.97      130.07      7.72 o
  -7   4   0     9249.42     8692.51    139.76 o
  -6   4   0     1993.14     1980.69     24.67 o
  -5   4   0    23867.55    23372.74    370.34 o
  -4   4   0     8673.58     8803.49    108.74 o
  -3   4   0       24.24       26.33      1.76 o
  -2   4   0      529.38      574.21      8.58 o
  -1   4   0     5969.66     5687.11     81.78 o
   0   4   0    10506.06    10170.23    133.90 o
   1   4   0      306.01      275.90      7.74 o
   2   4   0     1515.83     1711.01     21.43 o
   3   4   0      513.82      485.00      8.97 o
   4   4   0    23579.31    23190.75    368.50 o
   5   4   0     8497.06     8697.44    314.01 o
   6   4   0      350.60      352.96     10.02 o
   7   4   0     5687.57     5519.97    116.81 o
   8   4   0     3382.26     3212.65     65.99 o
   9   4   0      635.32      599.65     33.93 o
  10   4   0       39.27       35.85      4.22 o
  11   4   0      574.08      557.57     21.09 o
  12   4   0       89.32      103.69     13.01 o
  13   4   0      432.27      399.34     22.85 o
  14   4   0       38.79       18.98     11.25 o
  15   4   0      100.34      144.47     16.52 o
  16   4   0      280.67      244.31     30.23 o
 -17   5   0      232.31      218.64     36.56 o
 -16   5   0       73.04       66.79     24.25 o
 -15   5   0      279.41      276.67     27.95 o
 -14   5   0     3071.86     3566.07    264.89 o
 -13   5   0        7.05        1.51      6.66 o
 -12   5   0      248.70      225.03     10.73 o
 -11   5   0     1304.15     1309.32     28.83 o
 -10   5   0     2908.12     2914.16     49.03 o
  -9   5   0      127.34      151.70      6.91 o
  -8   5   0     2568.18     2588.30     60.34 o
  -7   5   0     8104.64     8195.37    142.33 o
  -6   5   0     1170.20     1114.44     23.04 o
  -5   5   0      138.66      114.59      4.39 o
  -4   5   0    11117.60    10573.79    120.66 o
  -3   5   0     6686.92     6595.12     77.80 o
  -2   5   0    24967.67    24848.99    472.52 o
  -1   5   0        5.49       21.86      3.34 o
   0   5   0     2136.82     1947.97     29.29 o
   1   5   0       66.62      115.90      3.69 o
   2   5   0    25862.75    24718.05    467.57 o
   3   5   0     5179.50     5419.99     69.19 o
   4   5   0     1218.07     1354.28     28.49 o
   5   5   0     3781.26     3769.20     54.86 o
   6   5   0     1174.67     1090.80     21.45 o
   7   5   0       60.92       66.17      4.09 o
   8   5   0      392.85      387.00     10.02 o
   9   5   0      144.58      140.51      6.25 o
  10   5   0      129.59      121.62      7.03 o
  11   5   0      436.57      405.33     18.28 o
  12   5   0      220.97      208.10     14.06 o
  13   5   0       15.96       -1.05     13.36 o
  14   5   0       60.07       37.61     17.57 o
  15   5   0      296.20      278.05     23.55 o
  16   5   0        2.03       15.47     22.85 o
 -16   6   0      192.32      188.95     19.88 o
 -15   6   0      175.55      180.72     23.08 o
 -14   6   0     1972.66     2104.58     64.16 o
 -13   6   0       91.86       90.96     11.74 o
 -12   6   0        0.03        2.21      8.61 o
 -11   6   0     4466.00     4504.57     92.10 o
 -10   6   0      444.09      443.02     13.79 o
  -9   6   0      380.47      339.95     18.28 o
  -8   6   0     1223.94     1145.75     31.30 o
  -7   6   0      127.32      107.11      3.37 o
  -6   6   0     4482.02     4471.62     84.54 o
  -5   6   0      271.28      284.76      5.31 o
  -4   6   0     3030.17     2844.80     38.69 o
  -3   6   0       75.54      113.14      4.39 o
  -2   6   0     2241.74     2281.29     33.35 o
  -1   6   0     1242.22     1313.27     20.63 o
   0   6   0     3581.31     3544.72     51.09 o
   1   6   0     2033.77     2189.00     27.26 o
   2   6   0     4436.68     4355.80     53.39 o
   3   6   0     3362.29     3350.61     43.55 o
   4   6   0     6183.55     5997.33     78.09 o
   5   6   0     9877.20     9810.95    272.57 o
   6   6   0      620.79      619.20     12.46 o
   7   6   0     2201.26     2155.02     47.32 o
   8   6   0      727.55      752.86     40.08 o
   9   6   0       23.38       31.03      6.85 o
  10   6   0        0.26       -4.22      4.92 o
  11   6   0      361.84      370.16     18.98 o
  12   6   0        9.13        4.22     11.25 o
  13   6   0        2.71       -5.27     13.01 o
  14   6   0      407.65      439.41     27.07 o
  15   6   0      509.08      577.93     33.04 o
  16   6   0      161.82      139.20     25.31 o
 -16   7   0      203.97      165.93     38.84 o
 -15   7   0       15.77       41.97     19.70 o
 -14   7   0      158.42      135.68     31.11 o
 -13   7   0       34.86       25.37     10.90 o
 -12   7   0       10.25       15.49      7.16 o
 -11   7   0     1078.87     1131.78     55.38 o
 -10   7   0       18.16       17.86      8.19 o
  -9   7   0      575.15      573.43     30.59 o
  -8   7   0     2687.65     2737.21    170.12 o
  -7   7   0     2539.52     2417.41     86.03 o
  -6   7   0        0.63        6.14      3.87 o
  -5   7   0    14682.35    15077.95    193.51 o
  -4   7   0     1448.25     1541.20     22.72 o
  -3   7   0       78.56      156.89      4.92 o
  -2   7   0      705.91      784.85     14.25 o
  -1   7   0     3290.47     3510.93     49.93 o
   0   7   0     1908.92     1895.98     32.03 o
   1   7   0       30.78       35.78      5.27 o
   2   7   0     2889.05     2999.99     37.73 o
   3   7   0     2925.54     2624.60     59.86 o
   4   7   0      130.51       79.11      3.89 o
   5   7   0     7763.15     7590.58    295.68 o
   6   7   0       24.26       34.25      4.20 o
   7   7   0     1178.95     1144.41     42.90 o
   8   7   0     5247.14     5105.99     75.56 o
   9   7   0     1707.22     1590.35     31.72 o
  10   7   0     2898.75     2767.40     56.99 o
  11   7   0       56.17       48.16      6.33 o
  12   7   0       42.82       34.45     13.36 o
  13   7   0     3170.94     3370.89     97.10 o
  14   7   0      597.07      670.75     34.80 o
  15   7   0      122.83      108.97     17.58 o
  16   7   0       27.93       56.24     32.34 o
 -16   8   0      842.15      863.82    119.01 o
 -15   8   0        0.38      -10.73     25.66 o
 -14   8   0      386.07      361.01     19.22 o
 -13   8   0      746.69      690.30     34.28 o
 -12   8   0      163.99      159.90     12.71 o
 -11   8   0       38.12       48.48     10.41 o
 -10   8   0      518.37      484.68     30.76 o
  -9   8   0        0.60       -1.30      2.69 o
  -8   8   0     4233.32     4195.23    105.96 o
  -7   8   0     4877.24     4621.37    138.93 o
  -6   8   0    13477.27    13359.66    341.35 o
  -5   8   0     1047.55     1059.18     34.29 o
  -4   8   0    19946.07    19559.21    238.34 o
  -3   8   0    12892.14    12547.77    155.74 o
  -2   8   0      322.44      413.91      9.26 o
  -1   8   0     1108.12     1219.63     20.55 o
   0   8   0     6187.70     6046.91     84.01 o
   1   8   0      715.63      752.05     11.73 o
   2   8   0     5083.53     5105.79     62.19 o
   3   8   0     7474.55     7186.52     91.61 o
   4   8   0      158.68      125.46      5.27 o
   5   8   0      455.14      423.37     22.32 o
   6   8   0       97.69      111.10     13.18 o
   7   8   0      223.13      216.54      7.54 o
   8   8   0      535.88      482.48     11.22 o
   9   8   0     6872.33     6425.57    121.54 o
  10   8   0     2388.01     2297.32     50.65 o
  11   8   0     1324.89     1246.88     30.24 o
  12   8   0      125.16      116.35     14.06 o
  13   8   0      374.55      364.89     24.96 o
  14   8   0      304.13      303.71     23.55 o
  15   8   0     1175.69     1363.14     62.58 o
  16   8   0      544.26      613.09     59.06 o
 -16   9   0      286.23      314.67     66.26 o
 -15   9   0      328.91      318.77     54.66 o
 -14   9   0      389.93      411.96     18.52 o
 -13   9   0       22.03       14.61     10.46 o
 -12   9   0      288.97      304.61     18.10 o
 -11   9   0       77.44       69.21      9.31 o
 -10   9   0      790.42      798.20     48.17 o
  -9   9   0      162.95      151.09      6.42 o
  -8   9   0     2207.19     2151.63     74.75 o
  -7   9   0       10.04        7.29      5.80 o
  -6   9   0      596.85      581.25     11.40 o
  -5   9   0      546.72      544.93     20.39 o
  -4   9   0    11163.56    10932.14    136.15 o
  -3   9   0      195.56      227.78     12.30 o
  -2   9   0     7044.54     7065.83    100.38 o
  -1   9   0      194.02      216.82      8.09 o
   0   9   0       80.79       70.30      9.84 o
   1   9   0       48.15       64.18      3.24 o
   2   9   0     1432.02     1374.21     29.37 o
   3   9   0        0.28        4.35      3.39 o
   4   9   0     1969.39     1912.49     28.58 o
   5   9   0      494.75      465.96     21.80 o
   6   9   0     3524.71     3392.23    103.13 o
   7   9   0     5132.25     5075.14    237.19 o
   8   9   0        0.82        1.34      5.45 o
   9   9   0      469.68      411.66     12.66 o
  10   9   0     4617.36     4577.63     94.33 o
  11   9   0        0.01       -0.35      6.33 o
  12   9   0     3137.11     3161.25     88.30 o
  13   9   0      565.47      569.86     30.23 o
  14   9   0       14.82       -2.81     13.71 o
  15   9   0      168.81      179.97     24.61 o
  16   9   0      152.71      102.99     29.53 o
 -16  10   0      714.88      665.28     39.62 o
 -15  10   0        1.79      -16.45     16.45 o
 -14  10   0       27.75       18.98      9.94 o
 -13  10   0        2.28       -5.53      9.88 o
 -12  10   0     1863.70     1914.75     48.34 o
 -11  10   0      361.74      308.98     15.49 o
 -10  10   0     4377.82     4424.66    322.93 o
  -9  10   0     1510.63     1478.13     29.09 o
  -8  10   0       80.50       85.34     11.78 o
  -7  10   0       26.08       40.41     12.30 o
  -6  10   0      235.74      254.60     12.13 o
  -5  10   0    10028.24    10024.86    128.51 o
  -4  10   0     2491.89     2541.33     43.81 o
  -3  10   0     2497.44     2453.64     39.59 o
  -2  10   0      592.91      627.06     12.78 o
  -1  10   0     6356.98     6107.58     87.22 o
   0  10   0      455.31      422.60     14.41 o
   1  10   0       93.19      136.21      7.21 o
   2  10   0       59.54       67.14      3.68 o
   3  10   0      234.27      257.32      6.74 o
   4  10   0     1019.60      948.11     34.81 o
   5  10   0     1054.44     1068.77     25.67 o
   6  10   0        3.26       13.78      4.17 o
   7  10   0      702.99      694.68     15.11 o
   8  10   0      528.80      510.21     12.61 o
   9  10   0       75.84       56.94      7.38 o
  10  10   0      390.23      385.28     13.36 o
  11  10   0        0.35        5.62      7.03 o
  12  10   0      653.82      692.21     27.77 o
  13  10   0        4.92       15.47     11.95 o
  14  10   0      517.47      549.81     29.88 o
  15  10   0       56.64       55.19     15.82 o
 -16  11   0      403.78      268.22     31.64 o
 -15  11   0        1.25       17.57     28.82 o
 -14  11   0      455.43      448.28     47.28 o
 -13  11   0      658.99      659.45     34.63 o
 -12  11   0      639.01      660.10     25.14 o
 -11  11   0     1355.14     1473.84     39.61 o
 -10  11   0      389.81      373.41     30.41 o
  -9  11   0     1053.14     1112.45     24.35 o
  -8  11   0     1497.67     1519.07     78.60 o
  -7  11   0      726.09      676.44     34.63 o
  -6  11   0      502.76      486.35     10.89 o
  -5  11   0     2886.11     2824.77     41.58 o
  -4  11   0       39.31       54.48      5.09 o
  -3  11   0      712.41      678.78     29.53 o
  -2  11   0        3.37       11.92      7.56 o
  -1  11   0       46.80       52.78      5.80 o
   0  11   0     2913.25     2867.67     40.21 o
   1  11   0     4331.53     4181.65     53.29 o
   2  11   0     1194.57     1267.74     21.10 o
   3  11   0      153.84      135.58      5.50 o
   4  11   0     8056.79     7860.70    260.45 o
   5  11   0      206.59      181.76      6.37 o
   6  11   0     5881.57     5701.61    216.81 o
   7  11   0     1738.31     1735.20     31.42 o
   8  11   0     1797.11     1693.86     75.79 o
   9  11   0       12.45       19.33      6.68 o
  10  11   0      262.17      253.45     11.60 o
  11  11   0     1984.49     2001.11     47.13 o
  12  11   0        5.55       10.54     16.17 o
  13  11   0      593.93      585.68     29.53 o
  14  11   0        7.90       21.79     18.98 o
  15  11   0       20.49        9.49     17.22 o
 -15  12   0      455.86      369.76     50.44 o
 -14  12   0        0.41       15.50     10.98 o
 -13  12   0       13.43        1.44     11.07 o
 -12  12   0       31.60       34.46      9.94 o
 -11  12   0     5083.09     5141.28    217.00 o
 -10  12   0       22.23       16.55     23.20 o
  -9  12   0    10427.69    10761.37    264.46 o
  -8  12   0      196.76      183.90      9.05 o
  -7  12   0       85.03       96.01      6.45 o
  -6  12   0     1022.77      999.47     46.06 o
  -5  12   0      284.25      266.53      8.30 o
  -4  12   0     5578.74     5377.79    129.46 o
  -3  12   0       80.52       85.36      6.16 o
  -2  12   0     2143.40     2179.94     59.28 o
  -1  12   0     2914.71     2766.27     61.42 o
   0  12   0    16494.11    16023.21    198.39 o
   1  12   0        0.05       15.12     12.13 o
   2  12   0       19.94       31.81      3.38 o
   3  12   0     7308.99     7060.67     93.25 o
   4  12   0     1182.16     1149.74     19.37 o
   5  12   0       18.19       21.30      4.27 o
   6  12   0     1867.22     1812.58     35.00 o
   7  12   0      761.91      708.02     15.17 o
   8  12   0      691.07      682.79     16.50 o
   9  12   0        4.15       10.90      7.73 o
  10  12   0     1571.19     1597.56     39.03 o
  11  12   0     2966.58     3076.67     66.49 o
  12  12   0      213.21      230.59     13.01 o
  13  12   0      413.14      413.05     27.42 o
  14  12   0      328.10      381.05     25.31 o
  15  12   0      196.79      195.09     22.50 o
 -15  13   0       38.00       54.83     20.74 o
 -14  13   0      319.17      300.39     19.36 o
 -13  13   0     1120.09     1119.87     35.88 o
 -12  13   0      296.68      325.81     25.13 o
 -11  13   0      510.87      543.00     39.37 o
 -10  13   0      980.80     1023.45     87.90 o
  -9  13   0      811.57      803.45     19.71 o
  -8  13   0      692.41      703.14     45.00 o
  -7  13   0        6.30        8.67      5.49 o
  -6  13   0     1215.10     1270.26     21.95 o
  -5  13   0     1138.70     1099.35     19.07 o
  -4  13   0      146.78      130.33     12.48 o
  -3  13   0     1572.76     1469.88     27.68 o
  -2  13   0      649.82      666.14     14.56 o
  -1  13   0     2487.45     2510.04     42.75 o
   0  13   0       29.41       56.08      4.57 o
   1  13   0       20.09       20.32      3.00 o
   2  13   0     1612.78     1581.82     23.23 o
   3  13   0      698.68      663.77     13.96 o
   4  13   0      523.65      540.11     20.57 o
   5  13   0     2211.27     2109.52     32.87 o
   6  13   0      713.70      691.83     14.50 o
   7  13   0     4505.21     4540.41     88.00 o
   8  13   0     1751.47     1760.88     39.39 o
   9  13   0       24.64       13.36      7.73 o
  10  13   0      187.12      186.30     10.90 o
  11  13   0       95.70       80.14     10.19 o
  12  13   0      338.20      329.03     16.52 o
  13  13   0      138.02      123.73     19.68 o
  14  13   0        2.88        8.44     16.17 o
  15  13   0       17.40       41.48     21.44 o
 -14  14   0       27.59        7.46     12.43 o
 -13  14   0        8.54       -8.29     10.97 o
 -12  14   0        0.09       -1.92      9.94 o
 -11  14   0      952.85      933.13     29.27 o
 -10  14   0      571.06      581.96     44.30 o
  -9  14   0      376.02      396.09     19.33 o
  -8  14   0      227.76      202.26     21.27 o
  -7  14   0      263.46      267.15     10.86 o
  -6  14   0     1544.37     1588.34     69.98 o
  -5  14   0      416.05      444.76     18.81 o
  -4  14   0     3413.21     3294.35    112.62 o
  -3  14   0       98.25       98.03      6.29 o
  -2  14   0    12134.97    11739.57    164.22 o
  -1  14   0      427.16      445.19     29.00 o
   0  14   0      442.38      449.12      9.49 o
   1  14   0     7598.10     7605.49    106.46 o
   2  14   0       93.91       95.37     11.78 o
   3  14   0     7746.37     7961.98    106.80 o
   4  14   0       13.52       32.52      6.50 o
   5  14   0     3095.10     3095.47     55.42 o
   6  14   0      223.61      222.57      8.46 o
   7  14   0      152.97      153.59      7.42 o
   8  14   0      616.73      614.52     18.28 o
   9  14   0       84.58       94.20      9.49 o
  10  14   0        0.09       -1.05      8.08 o
  11  14   0       50.73       58.70     10.90 o
  12  14   0     1640.07     1648.85     42.90 o
  13  14   0      152.49      162.40     18.63 o
  14  14   0      492.33      475.28     32.34 o
 -14  15   0      716.95      794.16     52.38 o
 -13  15   0       57.58       70.42     15.44 o
 -12  15   0      107.48      128.19     14.34 o
 -11  15   0        2.05       21.41     11.60 o
 -10  15   0      442.00      465.38     18.77 o
  -9  15   0       12.10       17.62      7.23 o
  -8  15   0        3.14        0.77      6.75 o
  -7  15   0      317.29      351.21     24.78 o
  -6  15   0     1011.36     1052.81     21.23 o
  -5  15   0     6053.93     5885.35    175.75 o
  -4  15   0      516.06      531.92     19.16 o
  -3  15   0     2383.54     2479.31     43.06 o
  -2  15   0     1665.95     1727.73     31.58 o
  -1  15   0     1569.01     1473.21     27.04 o
   0  15   0      396.37      409.25     10.59 o
   1  15   0     1598.57     1571.64     25.56 o
   2  15   0     1261.81     1369.04     26.37 o
   3  15   0       77.57       68.57      5.63 o
   4  15   0      413.18      403.90     10.66 o
   5  15   0      112.25      124.37      6.30 o
   6  15   0      282.36      273.05      9.21 o
   7  15   0       54.92       64.68      6.27 o
   8  15   0       13.80       -0.70      6.68 o
   9  15   0      664.91      720.70     22.85 o
  10  15   0      755.94      772.39     24.26 o
  11  15   0      102.37       84.36     11.95 o
  12  15   0      131.47      120.21     11.95 o
  13  15   0      218.30      191.93     20.39 o
  14  15   0      286.35      238.68     26.01 o
 -14  16   0      267.22      170.13     28.12 o
 -13  16   0      571.90      473.72     23.38 o
 -12  16   0       26.02        9.46     10.91 o
 -11  16   0      742.23      808.81     28.21 o
 -10  16   0      667.27      666.75     39.37 o
  -9  16   0      145.28      137.81     10.45 o
  -8  16   0     2529.57     2692.26     77.03 o
  -7  16   0     2882.83     2923.37     80.74 o
  -6  16   0     1703.00     1633.10    113.59 o
  -5  16   0      281.49      285.50     10.40 o
  -4  16   0      979.98      955.64     18.81 o
  -3  16   0       30.13       32.15      6.88 o
  -2  16   0        3.26       24.79      7.91 o
  -1  16   0      517.24      489.26     13.01 o
   0  16   0     1158.06     1119.88     21.80 o
   1  16   0      125.44      153.56      7.12 o
   2  16   0      934.38      945.20     18.91 o
   3  16   0      101.11      129.35     10.97 o
   4  16   0     4370.02     4481.11     70.29 o
   5  16   0     2280.98     2334.87     39.18 o
   6  16   0      187.27      188.08      8.50 o
   7  16   0     4022.00     4268.94     83.93 o
   8  16   0       70.98       65.03      9.84 o
   9  16   0      682.23      695.74     21.80 o
  10  16   0     1268.74     1385.00     39.73 o
  11  16   0       54.06       64.68     11.95 o
  12  16   0     2968.18     2956.50     85.48 o
  13  16   0        0.30      -17.57     17.57 o
 -13  17   0       34.31       69.60     24.60 o
 -12  17   0      370.84      404.74     32.34 o
 -11  17   0       25.62       34.68     13.88 o
 -10  17   0      435.30      447.10     23.20 o
  -9  17   0      343.02      361.95     14.21 o
  -8  17   0      193.83      181.37     11.37 o
  -7  17   0        3.36       16.28      7.58 o
  -6  17   0       98.60      108.99     11.07 o
  -5  17   0     1347.86     1419.34     26.78 o
  -4  17   0     2764.11     2836.18     47.02 o
  -3  17   0      881.81      904.02     21.59 o
  -2  17   0      166.14      181.57     15.29 o
  -1  17   0      126.46      135.76      8.34 o
   0  17   0      216.48      234.99     12.48 o
   1  17   0      734.37      718.89     15.61 o
   2  17   0       99.39       91.57      7.45 o
   3  17   0     1087.25     1133.49     24.47 o
   4  17   0      502.19      484.21     14.21 o
   5  17   0        7.04       16.92     11.95 o
   6  17   0     2315.37     2461.33     47.49 o
   7  17   0      368.16      353.61     13.55 o
   8  17   0        4.85       20.74     13.01 o
   9  17   0      159.22      117.05     15.11 o
  10  17   0       75.59       85.41     16.17 o
  11  17   0        8.78       21.79     10.19 o
  12  17   0      129.10      115.29     15.11 o
  13  17   0      481.84      414.46     51.32 o
 -13  18   0       11.88       46.05     25.66 o
 -12  18   0       46.39       20.39     15.47 o
 -11  18   0       96.38      118.48     16.39 o
 -10  18   0      150.13      158.61     26.54 o
  -9  18   0      139.36      149.96     10.56 o
  -8  18   0     1178.61     1266.87     31.03 o
  -7  18   0      848.78      964.87     32.70 o
  -6  18   0       45.90       49.53      8.97 o
  -5  18   0       20.01       12.69      6.75 o
  -4  18   0      569.91      612.57     21.97 o
  -3  18   0      523.69      575.31     38.49 o
  -2  18   0      101.73      104.09     11.78 o
  -1  18   0      156.97      172.56      9.49 o
   0  18   0        5.30        7.29      6.74 o
   1  18   0     1585.86     1632.86     30.57 o
   2  18   0     2131.85     2246.56     66.83 o
   3  18   0     1575.74     1584.41     32.84 o
   4  18   0      938.87      947.38     21.98 o
   5  18   0      206.47      215.52     10.52 o
   6  18   0      908.98      963.56     23.20 o
   7  18   0      313.57      330.50     12.48 o
   8  18   0      216.29      197.20     15.82 o
   9  18   0     1356.64     1413.51     44.66 o
  10  18   0      350.47      346.96     22.50 o
  11  18   0      147.96      177.16     18.63 o
  12  18   0      238.26      169.43     17.93 o
 -12  19   0        6.52      -23.20     26.01 o
 -11  19   0       11.12       47.10     15.47 o
 -10  19   0        0.68        1.37     21.27 o
  -9  19   0      185.75      205.58     12.61 o
  -8  19   0        6.52       17.50     12.83 o
  -7  19   0      125.57      125.86     11.18 o
  -6  19   0     1370.39     1435.58     33.16 o
  -5  19   0      756.58      769.48     32.17 o
  -4  19   0     2278.11     2426.23     48.19 o
  -3  19   0      860.42      956.64     63.64 o
  -2  19   0      887.08      975.61     21.70 o
  -1  19   0     3557.37     3562.61     57.85 o
   0  19   0     1370.93     1455.58     41.85 o
   1  19   0      911.12      949.43     21.05 o
   2  19   0        0.49        3.25      6.78 o
   3  19   0      693.87      751.60     34.63 o
   4  19   0     1012.21     1022.95     24.31 o
   5  19   0      384.74      352.62     17.40 o
   6  19   0      471.63      491.58     16.07 o
   7  19   0      126.62      121.28      9.86 o
   8  19   0      599.87      611.70     27.42 o
   9  19   0       57.06       63.97     12.30 o
  10  19   0        2.36        8.79     12.65 o
  11  19   0      130.10      145.17     19.33 o
  12  19   0       25.71       47.80     15.11 o
 -12  20   0       58.24       63.27     22.50 o
 -11  20   0       15.69       27.42     26.71 o
 -10  20   0       30.98       46.75     22.14 o
  -9  20   0        0.76      -10.81     10.81 o
  -8  20   0      826.13      841.67     23.41 o
  -7  20   0      306.39      289.42     14.53 o
  -6  20   0       46.15       34.42     26.71 o
  -5  20   0       43.04       65.39     19.86 o
  -4  20   0      395.12      418.01     20.56 o
  -3  20   0       51.57       62.69      6.89 o
  -2  20   0      182.80      202.23     36.21 o
  -1  20   0     1888.39     1976.98     35.90 o
   0  20   0     1829.13     1885.63     34.20 o
   1  20   0      409.91      415.56     13.32 o
   2  20   0      317.90      352.46     43.06 o
   3  20   0      293.95      304.12     13.71 o
   4  20   0      145.84      149.37     18.10 o
   5  20   0     1412.42     1487.40     33.33 o
   6  20   0      286.08      297.26     13.21 o
   7  20   0     1639.06     1705.21     39.53 o
   8  20   0      209.76      244.65     20.39 o
   9  20   0      619.20      633.49     31.29 o
  10  20   0      113.27       80.85     16.17 o
  11  20   0      821.78      729.85     37.97 o
 -11  21   0        8.19       -8.79     18.63 o
 -10  21   0      889.49      989.32     63.28 o
  -9  21   0       68.53       67.82     21.62 o
  -8  21   0       98.86       96.86     21.09 o
  -7  21   0      635.93      619.35     20.04 o
  -6  21   0      109.44      134.23     34.62 o
  -5  21   0       73.62       68.68     13.36 o
  -4  21   0     1495.51     1538.74     42.37 o
  -3  21   0      284.60      293.90     15.12 o
  -2  21   0      778.37      821.77     20.29 o
  -1  21   0       33.25       43.89     12.83 o
   0  21   0       47.14       57.37      9.49 o
   1  21   0      991.20     1017.22     23.30 o
   2  21   0      795.07      857.22     22.46 o
   3  21   0        1.06       -0.83     16.52 o
   4  21   0      156.84      184.99     12.58 o
   5  21   0     1038.74     1108.33     91.24 o
   6  21   0     1339.00     1494.07     56.61 o
   7  21   0        0.09       -2.46     10.90 o
   8  21   0        1.90        5.98     13.36 o
   9  21   0       78.67       86.47     14.41 o
  10  21   0      283.58      273.48     23.20 o
  11  21   0        1.51       13.36     12.65 o
 -10  22   0      244.79      223.91     33.75 o
  -9  22   0        5.06       74.82     34.80 o
  -8  22   0      819.21      844.25     68.91 o
  -7  22   0       16.09        4.23     20.04 o
  -6  22   0      155.00      163.65     14.39 o
  -5  22   0      484.19      524.22     43.06 o
  -4  22   0       29.89       39.50      9.30 o
  -3  22   0     1784.18     1977.29     36.22 o
  -2  22   0     1352.62     1415.43     29.63 o
  -1  22   0     1118.72     1194.43     25.57 o
   0  22   0      198.36      190.72     10.41 o
   1  22   0       47.17       69.66      9.09 o
   2  22   0        1.27       30.55     10.37 o
   3  22   0       37.29       47.44     14.24 o
   4  22   0       90.81      109.09     11.15 o
   5  22   0      125.74       98.66     12.65 o
   6  22   0      684.80      654.93     22.50 o
   7  22   0      397.27      351.88     21.44 o
   8  22   0      628.32      697.47     34.45 o
   9  22   0      366.69      365.94     24.26 o
  10  22   0       38.27       22.85     15.47 o
 -10  23   0      127.70       75.92     25.31 o
  -9  23   0        2.02        8.84     21.79 o
  -8  23   0       49.26       63.16     25.66 o
  -7  23   0       89.82      103.21     31.46 o
  -6  23   0       41.47       30.78     10.93 o
  -5  23   0      202.09      210.87     13.21 o
  -4  23   0        8.87       10.35     12.65 o
  -3  23   0      180.50      185.17     11.40 o
  -2  23   0       32.49       30.88     13.88 o
  -1  23   0      869.66      877.30     26.54 o
   0  23   0       20.51       -0.76      8.54 o
   1  23   0      382.95      406.63     42.01 o
   2  23   0       23.69       53.61     11.38 o
   3  23   0      868.42      932.77     27.41 o
   4  23   0      750.64      780.82     28.65 o
   5  23   0      678.53      674.79     81.03 o
   6  23   0      679.96      678.00    110.39 o
   7  23   0      364.43      298.09     24.26 o
   8  23   0       28.49       26.71     17.57 o
   9  23   0        7.60        5.62     12.30 o
  -9  24   0     1265.03     1153.60     81.22 o
  -8  24   0      203.66      177.85     19.75 o
  -7  24   0      605.23      510.47     23.86 o
  -6  24   0       21.46       36.59     15.79 o
  -5  24   0      181.60      231.95     23.55 o
  -4  24   0      584.98      610.14     21.87 o
  -3  24   0      291.12      263.34     13.75 o
  -2  24   0       44.97       55.94     25.66 o
  -1  24   0       25.30       21.42      9.99 o
   0  24   0       74.93       80.29     17.40 o
   1  24   0       51.11       20.99     10.96 o
   2  24   0      181.08      196.14     14.12 o
   3  24   0      487.20      506.94     19.93 o
   4  24   0       13.66       -0.83     12.13 o
   5  24   0        8.78       10.98     10.02 o
   6  24   0      388.22      323.40     17.90 o
   7  24   0       35.43       48.16     18.98 o
   8  24   0      175.84      180.32     19.33 o
  -8  25   0        0.98      -16.87     23.90 o
  -7  25   0      137.60      119.29     17.23 o
  -6  25   0        0.18        5.35     14.42 o
  -5  25   0      100.51       83.10     20.21 o
  -4  25   0      159.30      161.27     15.76 o
  -3  25   0      120.79      120.94     13.36 o
  -2  25   0      105.01      124.70     13.51 o
  -1  25   0       79.07       85.88     24.61 o
   0  25   0        0.03       -7.52     17.05 o
   1  25   0      101.13       88.86     13.91 o
   2  25   0       72.93      108.61     15.25 o
   3  25   0       27.22       34.00     14.16 o
   4  25   0       66.85       58.46     14.89 o
   5  25   0      219.35      234.82     26.01 o
   6  25   0       52.22        9.32     23.90 o
   7  25   0       84.71      110.72     29.53 o
  -6  26   0      860.56      850.97    113.73 o
  -5  26   0       47.43       40.74     19.51 o
  -4  26   0       25.81       10.47     13.53 o
  -3  26   0      137.50      138.67     16.87 o
  -2  26   0      103.98      108.62     16.52 o
  -1  26   0      175.15      185.62     25.66 o
   0  26   0       53.88       39.51     15.41 o
   1  26   0       36.03       19.54     31.11 o
   2  26   0        7.18        7.55     20.56 o
   3  26   0      101.48      100.46     16.46 o
   4  26   0       32.27       32.02     14.50 o
   5  26   0       30.64       21.24     14.89 o
   6  26   0      414.79      313.92     33.40 o
  -5  27   0      273.77      184.55     26.72 o
  -4  27   0      160.99      148.29     16.72 o
  -3  27   0       18.71       52.86     43.76 o
  -2  27   0        2.71        3.00     12.03 o
  -1  27   0      136.87      142.35     16.22 o
   0  27   0      349.43      360.63     25.13 o
   1  27   0      224.21      200.71     27.95 o
   2  27   0       44.59       43.89     16.14 o
   3  27   0        2.61       16.85     15.06 o
   4  27   0      126.48       97.16     20.42 o
  -1  28   0       27.42       21.02     18.19 o
   0  28   0      225.93      183.82     52.02 o
   0 -28   1       14.49       11.11     17.02 o
   1 -28   1        4.59       22.18     17.73 o
  -4 -27   1       57.92       54.44     18.66 o
  -3 -27   1        3.96       -8.88     14.56 o
  -2 -27   1       20.15       22.86     22.67 o
  -1 -27   1       76.61       78.84     22.14 o
   0 -27   1      142.94      135.77     17.24 o
   1 -27   1      108.39      111.35     15.88 o
   2 -27   1      226.45      229.87     26.68 o
   3 -27   1        0.69       19.12     15.53 o
   4 -27   1      133.28      101.45     21.10 o
   5 -27   1       27.12       86.82     28.12 o
  -6 -26   1      117.95      125.84     31.64 o
  -5 -26   1       45.58       48.95     13.52 o
  -4 -26   1        1.82       -4.34     14.15 o
  -3 -26   1       19.48       13.61     31.81 o
  -2 -26   1      196.10      218.23     22.85 o
  -1 -26   1        1.84       32.49     14.86 o
   0 -26   1     1133.92     1236.46     46.94 o
   1 -26   1      146.35      146.38     30.58 o
   2 -26   1      671.84      608.16     22.19 o
   3 -26   1       18.95       16.74     12.75 o
   4 -26   1      397.90      332.22     30.23 o
   5 -26   1       61.90       46.48     21.24 o
   6 -26   1       51.89       28.26     39.37 o
  -7 -25   1       17.38       17.57     17.57 o
  -6 -25   1       15.20        6.44     13.83 o
  -5 -25   1       79.68       97.48     15.39 o
  -4 -25   1        1.29       23.70     17.93 o
  -3 -25   1       18.14       28.38     12.19 o
  -2 -25   1      178.71      164.66     27.24 o
  -1 -25   1      163.19      198.73     25.84 o
   0 -25   1      328.56      350.96     35.33 o
   1 -25   1      172.80      167.13     25.31 o
   2 -25   1      370.74      396.32     34.45 o
   3 -25   1       69.45       60.42     13.25 o
   4 -25   1      667.30      688.03     25.41 o
   5 -25   1        7.06       -1.62     14.53 o
   6 -25   1       38.36       70.15     42.18 o
   7 -25   1        0.07        9.84     16.86 o
   8 -25   1      234.45      141.66     29.18 o
  -8 -24   1        2.41      -12.30     12.30 o
  -7 -24   1       93.23       85.41     18.63 o
  -6 -24   1       59.47       50.07      9.97 o
  -5 -24   1        7.10        1.37     10.74 o
  -4 -24   1      177.93      156.85     12.60 o
  -3 -24   1        4.60        4.12     14.82 o
  -2 -24   1      299.59      338.04     19.69 o
  -1 -24   1        2.59        7.55     12.44 o
   0 -24   1      458.74      471.63     20.44 o
   1 -24   1      488.65      504.94     17.67 o
   2 -24   1      120.87      130.21     15.11 o
   3 -24   1      580.47      610.51     30.58 o
   4 -24   1       16.23       -1.93     12.68 o
   5 -24   1       17.41       22.53     16.17 o
   6 -24   1       19.94       23.84     23.20 o
   7 -24   1      524.63      500.07     36.21 o
   8 -24   1       28.39       43.24     16.49 o
   9 -24   1        2.52      -20.04     20.04 o
  -9 -23   1       10.75        7.73     12.65 o
  -8 -23   1      158.93      187.35     21.09 o
  -7 -23   1      107.45       91.39     18.98 o
  -6 -23   1      222.14      245.81     50.27 o
  -5 -23   1        0.87       15.50     12.83 o
  -4 -23   1        9.93       25.57     12.13 o
  -3 -23   1       32.48       79.82     10.99 o
  -2 -23   1      106.06      121.03     11.11 o
  -1 -23   1       35.24       44.71     10.32 o
   0 -23   1      181.15      180.34     13.53 o
   1 -23   1      251.95      271.10     29.00 o
   2 -23   1      213.60      240.33     16.35 o
   3 -23   1       43.64       46.88     16.34 o
   4 -23   1      211.86      256.50     14.78 o
   5 -23   1       14.08       31.00     11.67 o
   6 -23   1        3.91       18.58     10.40 o
   7 -23   1      576.48      579.21     21.25 o
   8 -23   1        9.51       18.90     16.97 o
   9 -23   1      121.12       39.51     17.30 o
  10 -23   1     1616.81     1601.33    107.60 o
 -10 -22   1       12.79       13.36     12.65 o
  -9 -22   1        0.21        1.41     14.06 o
  -8 -22   1        0.53        8.44     16.52 o
  -7 -22   1      365.05      368.40     19.33 o
  -6 -22   1      643.22      622.90     90.00 o
  -5 -22   1       90.68       93.78     10.91 o
  -4 -22   1      922.88      988.28     79.81 o
  -3 -22   1     1199.61     1326.33     30.93 o
  -2 -22   1     1427.74     1551.19     36.55 o
  -1 -22   1       38.83       51.73     13.88 o
   0 -22   1       44.89       43.08      7.91 o
   1 -22   1      819.43      904.83     21.63 o
   2 -22   1      264.94      288.82     13.93 o
   3 -22   1      469.60      468.32     15.28 o
   4 -22   1      131.00      139.23     12.86 o
   5 -22   1      137.98      171.77     14.28 o
   6 -22   1      585.83      613.80     20.47 o
   7 -22   1      137.07      138.82     12.83 o
   8 -22   1      500.19      467.89     24.08 o
   9 -22   1       14.04        3.28     14.46 o
  10 -22   1        1.02       43.23     29.17 o
 -11 -21   1       10.90        3.51     11.95 o
 -10 -21   1        8.41      -10.19     16.87 o
  -9 -21   1      227.71      244.30     17.93 o
  -8 -21   1       87.30       98.07     16.87 o
  -7 -21   1       23.16       19.92     10.18 o
  -6 -21   1     1072.72     1127.50     29.26 o
  -5 -21   1       88.39      123.19     22.14 o
  -4 -21   1      145.51      135.85     17.40 o
  -3 -21   1       30.57       32.03     28.30 o
  -2 -21   1      243.49      232.25     23.90 o
  -1 -21   1       38.82       54.58     15.11 o
   0 -21   1     1027.62     1088.69     23.59 o
   1 -21   1      476.45      491.84     31.11 o
   2 -21   1      125.48      159.02     10.19 o
   3 -21   1       54.04       66.36      8.61 o
   4 -21   1       10.78       18.41      8.14 o
   5 -21   1       92.31      108.67     12.26 o
   6 -21   1      144.88      142.60     12.30 o
   7 -21   1       12.52       36.53     12.06 o
   8 -21   1       17.69       27.69     12.30 o
   9 -21   1       67.90       67.28     26.71 o
  10 -21   1       72.25       94.20     30.58 o
  11 -21   1        1.01       36.91     27.77 o
 -11 -20   1       23.02       32.69     14.41 o
 -10 -20   1       33.60       55.18     14.41 o
  -9 -20   1      153.13      127.95     15.82 o
  -8 -20   1       14.13       30.23     15.47 o
  -7 -20   1      316.98      322.97     14.68 o
  -6 -20   1      130.30      126.81     24.96 o
  -5 -20   1      164.38      174.12     11.34 o
  -4 -20   1      497.09      523.82     29.00 o
  -3 -20   1      778.29      743.70     19.98 o
  -2 -20   1     1058.42     1144.89     26.55 o
  -1 -20   1       21.28       27.04      8.92 o
   0 -20   1      352.84      406.47     20.04 o
   1 -20   1     1967.89     2091.48     42.38 o
   2 -20   1     1423.27     1492.83     38.50 o
   3 -20   1        6.31       14.75     11.95 o
   4 -20   1       75.69       55.83      7.28 o
   5 -20   1      500.29      508.24     17.27 o
   6 -20   1        1.49       -1.83     10.29 o
   7 -20   1      196.32      204.27     21.44 o
   8 -20   1        1.97        4.22      9.69 o
   9 -20   1       12.21        8.59      9.19 o
  10 -20   1       16.08        3.43     13.14 o
  11 -20   1       19.62      -18.98     18.98 o
  12 -20   1      415.83      416.91     41.48 o
 -12 -19   1      132.71      102.64     14.06 o
 -11 -19   1      231.94      231.65     20.74 o
 -10 -19   1       96.59      106.15     16.17 o
  -9 -19   1      274.77      278.05     17.93 o
  -8 -19   1      111.64      121.62     15.82 o
  -7 -19   1     1485.59     1608.87     75.78 o
  -6 -19   1     1037.58     1058.03     25.59 o
  -5 -19   1      114.41      135.00     12.30 o
  -4 -19   1      317.04      280.89     16.87 o
  -3 -19   1        6.61       11.31      7.48 o
  -2 -19   1       32.28       48.44      8.41 o
  -1 -19   1      177.62      172.62     12.48 o
   0 -19   1     1977.94     2051.38     36.54 o
   1 -19   1      680.74      726.58     16.84 o
   2 -19   1      173.21      171.76      9.49 o
   3 -19   1      722.39      752.02     30.59 o
   4 -19   1     5836.38     6180.86    147.00 o
   5 -19   1     2476.56     2518.98     83.71 o
   6 -19   1       43.33       35.32      9.10 o
   7 -19   1       92.17       92.36     11.15 o
   8 -19   1      254.55      292.60     14.16 o
   9 -19   1       16.96       33.07     10.22 o
  10 -19   1      940.84      968.50     31.26 o
  11 -19   1        9.42       10.35     18.70 o
  12 -19   1     1018.21      942.94     64.69 o
 -12 -18   1      330.39      347.30     22.50 o
 -11 -18   1      111.83      141.30     16.87 o
 -10 -18   1      383.03      371.57     20.39 o
  -9 -18   1     1047.53     1095.56     37.97 o
  -8 -18   1      428.43      399.69     18.98 o
  -7 -18   1       42.34       26.52     13.36 o
  -6 -18   1       66.25       60.16      9.02 o
  -5 -18   1       65.39       42.90      7.81 o
  -4 -18   1     3816.20     3980.75     71.82 o
  -3 -18   1     1780.43     1828.96     63.83 o
  -2 -18   1      798.21      789.30     44.30 o
  -1 -18   1     1228.29     1217.26     43.07 o
   0 -18   1      262.95      323.51     29.35 o
   1 -18   1     1594.44     1713.92     30.78 o
   2 -18   1      132.75      139.98      8.36 o
   3 -18   1     3735.92     3771.39     67.68 o
   4 -18   1       78.94       72.01     13.88 o
   5 -18   1        8.23        5.37      7.48 o
   6 -18   1      102.31      115.15     25.48 o
   7 -18   1      719.63      697.99     35.33 o
   8 -18   1      218.14      216.53     12.65 o
   9 -18   1     1373.11     1445.38     36.57 o
  10 -18   1     1775.61     1853.72     50.81 o
  11 -18   1       50.35       37.31     12.04 o
  12 -18   1      549.27      517.15     32.49 o
  13 -18   1      105.73       37.26     25.66 o
 -13 -17   1       82.56      138.14     31.99 o
 -12 -17   1       19.38       20.74     13.01 o
 -11 -17   1        7.36       -2.81     14.76 o
 -10 -17   1     1363.74     1438.12     48.87 o
  -9 -17   1       26.04       11.25      9.49 o
  -8 -17   1      432.68      378.25     18.63 o
  -7 -17   1        9.23       23.33      8.26 o
  -6 -17   1        6.59       13.09      7.23 o
  -5 -17   1        2.07       -2.17      7.91 o
  -4 -17   1     3224.51     3245.79     59.99 o
  -3 -17   1     2955.06     2949.62     89.72 o
  -2 -17   1      698.25      715.29     16.19 o
  -1 -17   1     3980.72     4016.10     62.30 o
   0 -17   1      439.17      460.75     24.78 o
   1 -17   1      455.01      504.42     14.24 o
   2 -17   1      419.26      451.95     23.38 o
   3 -17   1     1146.33     1161.41     29.54 o
   4 -17   1      655.88      658.09     20.57 o
   5 -17   1      936.65      997.39     23.38 o
   6 -17   1        8.72        7.86      7.30 o
   7 -17   1     1867.06     1967.31     40.66 o
   8 -17   1        3.61        3.59      9.10 o
   9 -17   1     1082.93     1100.49     26.97 o
  10 -17   1       10.55        4.88     13.07 o
  11 -17   1        9.32       10.11     24.78 o
  12 -17   1      217.74      226.41     34.80 o
  13 -17   1        9.58       21.12     16.01 o
 -13 -16   1      194.50      205.28     35.15 o
 -12 -16   1      103.33       91.74     10.90 o
 -11 -16   1      168.15      182.78     13.71 o
 -10 -16   1      918.72     1000.95     29.18 o
  -9 -16   1      323.44      318.13     14.06 o
  -8 -16   1      499.23      529.42     16.52 o
  -7 -16   1      145.41      152.56     35.33 o
  -6 -16   1      617.52      623.14     14.68 o
  -5 -16   1       75.38       69.47      5.97 o
  -4 -16   1       82.48       81.10     17.22 o
  -3 -16   1     1212.98     1190.98     25.41 o
  -2 -16   1       60.85       63.06      5.92 o
  -1 -16   1        2.86        7.97     10.90 o
   0 -16   1     1890.49     1925.11     31.65 o
   1 -16   1      147.13      150.97      7.50 o
   2 -16   1     1791.02     1815.94     34.45 o
   3 -16   1      229.99      245.29     10.20 o
   4 -16   1      256.79      241.72     16.35 o
   5 -16   1       95.94       89.49      7.08 o
   6 -16   1      160.23      144.25     10.55 o
   7 -16   1        6.62        9.66     11.07 o
   8 -16   1      535.51      534.30     16.07 o
   9 -16   1       33.79       29.63      8.51 o
  10 -16   1      226.65      224.69     15.52 o
  11 -16   1       84.63       91.65     12.05 o
  12 -16   1       12.15       22.23     13.00 o
  13 -16   1        1.66       -8.00     30.76 o
 -14 -15   1       40.86      -11.25     20.04 o
 -13 -15   1      257.62      285.78     24.61 o
 -12 -15   1        0.29       15.82     10.54 o
 -11 -15   1       11.78       -1.41      7.73 o
 -10 -15   1      281.57      307.93     14.76 o
  -9 -15   1      303.84      301.26     12.30 o
  -8 -15   1      163.68      151.87     41.48 o
  -7 -15   1       42.82       52.11      6.18 o
  -6 -15   1       30.99       31.57      6.45 o
  -5 -15   1      881.88      918.15     18.46 o
  -4 -15   1      573.16      557.03     12.62 o
  -3 -15   1     2072.28     2064.33     33.34 o
  -2 -15   1      267.64      264.03     14.59 o
  -1 -15   1     3025.56     3088.77     45.89 o
   0 -15   1        1.73       21.99      5.57 o
   1 -15   1     4761.48     4862.67     70.66 o
   2 -15   1     2006.90     1832.13     34.03 o
   3 -15   1     1358.95     1390.47     55.04 o
   4 -15   1      189.23      165.67     10.90 o
   5 -15   1     3140.88     3171.60     50.23 o
   6 -15   1     1633.67     1616.21     46.07 o
   7 -15   1      100.00      105.15     14.24 o
   8 -15   1     2824.39     2956.13     69.83 o
   9 -15   1        3.66       -5.36      7.66 o
  10 -15   1      258.31      244.16     68.55 o
  11 -15   1        2.82      -12.09     12.09 o
  12 -15   1      416.26      417.87     79.80 o
  13 -15   1       23.52       28.74     14.76 o
  14 -15   1       22.66       -4.92     20.04 o
 -14 -14   1      183.49      207.74     35.15 o
 -13 -14   1       13.74       -5.62     14.41 o
 -12 -14   1      247.27      241.49     13.01 o
 -11 -14   1      618.50      655.29     21.80 o
 -10 -14   1      198.55      192.63     11.95 o
  -9 -14   1     5360.03     5398.45    111.24 o
  -8 -14   1     2633.70     2640.12     49.28 o
  -7 -14   1        7.97        8.07      5.47 o
  -6 -14   1       32.85       34.02      4.64 o
  -5 -14   1     2179.06     2176.73     34.91 o
  -4 -14   1     8674.49     8574.83    115.35 o
  -3 -14   1     1436.42     1470.27     24.63 o
  -2 -14   1     4325.56     4209.69     54.36 o
  -1 -14   1        3.80       10.73     11.25 o
   0 -14   1     1708.53     1680.01     27.59 o
   1 -14   1      122.01      116.15     23.73 o
   2 -14   1     9471.45     9104.49    252.93 o
   3 -14   1     3281.31     3025.58     49.61 o
   4 -14   1     1280.02     1261.47     21.37 o
   5 -14   1      325.95      336.45      9.45 o
   6 -14   1      269.61      294.76     11.25 o
   7 -14   1        6.06       11.08      6.80 o
   8 -14   1      148.98      141.91      8.20 o
   9 -14   1      680.40      654.83     20.92 o
  10 -14   1      260.05      296.28     49.04 o
  11 -14   1      388.75      412.64     42.36 o
  12 -14   1      282.12      238.81     15.70 o
  13 -14   1       13.44       34.47     19.51 o
  14 -14   1      362.26      362.07     39.02 o
  15 -14   1      252.75      211.26     35.50 o
 -15 -13   1      109.56       40.42     24.96 o
 -14 -13   1       69.89       23.90     19.68 o
 -13 -13   1      168.98      188.41     17.93 o
 -12 -13   1       80.62      114.24     11.60 o
 -11 -13   1      133.32      119.86     10.55 o
 -10 -13   1     2556.38     2623.33     58.04 o
  -9 -13   1       30.88        9.49      9.14 o
  -8 -13   1     1184.24     1176.65     24.86 o
  -7 -13   1        3.02       14.45      5.53 o
  -6 -13   1      155.84      145.59      9.84 o
  -5 -13   1       21.45       34.18     10.19 o
  -4 -13   1       59.75       39.65      4.72 o
  -3 -13   1     1895.76     1860.49     29.05 o
  -2 -13   1     4615.52     4428.48     95.43 o
  -1 -13   1      483.62      416.55      8.15 o
   0 -13   1     2465.74     2338.11     48.03 o
   1 -13   1      327.59      320.96     17.23 o
   2 -13   1       13.65       17.01      7.21 o
   3 -13   1       37.63       61.99      6.25 o
   4 -13   1        1.48        9.15      5.20 o
   5 -13   1       11.33       33.58      5.06 o
   6 -13   1       85.70       92.33      8.96 o
   7 -13   1     2440.67     2423.82     87.42 o
   8 -13   1      217.98      207.84     24.61 o
   9 -13   1      919.98      906.75     21.12 o
  10 -13   1     1652.25     1676.53     93.54 o
  11 -13   1      117.17      111.23     10.98 o
  12 -13   1       26.88       38.85     10.87 o
  13 -13   1        0.10       19.08     11.03 o
  14 -13   1       15.43       17.78     16.55 o
  15 -13   1      366.49      297.04     33.39 o
 -15 -12   1       92.83       99.12     33.39 o
 -14 -12   1       88.93      124.43     17.93 o
 -13 -12   1        8.65       11.95     17.22 o
 -12 -12   1     2074.13     2210.00     54.51 o
 -11 -12   1      153.26      141.31     10.90 o
 -10 -12   1      649.12      680.97     19.69 o
  -9 -12   1      827.93      836.41     22.50 o
  -8 -12   1      625.45      609.55     14.38 o
  -7 -12   1     2041.79     2082.99     35.04 o
  -6 -12   1       19.16       19.42      4.85 o
  -5 -12   1      686.11      693.09     13.14 o
  -4 -12   1       61.29       81.44      9.14 o
  -3 -12   1        4.10       17.33      3.69 o
  -2 -12   1     3710.07     3700.25     48.17 o
  -1 -12   1      849.17      819.99     13.77 o
   0 -12   1       77.19       86.65      3.05 o
   1 -12   1     2516.50     2417.55     89.73 o
   2 -12   1        4.48        4.73      5.00 o
   3 -12   1     3666.64     3554.23     53.75 o
   4 -12   1        4.23        5.69      4.20 o
   5 -12   1     3995.47     3896.34     54.78 o
   6 -12   1      110.97      110.41      5.91 o
   7 -12   1     1058.41      953.67     20.13 o
   8 -12   1     2700.57     2754.19     51.00 o
   9 -12   1      192.39      215.35      9.51 o
  10 -12   1      506.11      540.75     23.55 o
  11 -12   1      508.90      515.84     20.78 o
  12 -12   1       77.65       97.02     12.98 o
  13 -12   1       80.17       84.26     13.51 o
  14 -12   1       24.18       14.78     21.52 o
  15 -12   1       94.77       59.05     30.93 o
 -15 -11   1      186.63      241.84     32.34 o
 -14 -11   1        3.94       31.63     19.33 o
 -13 -11   1        0.59       15.47     11.25 o
 -12 -11   1     1205.53     1222.89     34.11 o
 -11 -11   1      528.35      569.86     18.63 o
 -10 -11   1      771.69      776.63     21.45 o
  -9 -11   1      149.68      143.42      9.49 o
  -8 -11   1     1516.03     1468.29     28.68 o
  -7 -11   1     1238.63     1190.22     58.90 o
  -6 -11   1     3682.41     3513.33     93.45 o
  -5 -11   1      159.75      168.20      8.08 o
  -4 -11   1     1186.94     1095.74     17.96 o
  -3 -11   1      807.05      793.94     19.34 o
  -2 -11   1    10147.87     9911.33    117.66 o
  -1 -11   1        6.60       10.09      4.22 o
   0 -11   1     3894.37     3897.97     48.47 o
   1 -11   1    12648.58    12307.24    229.50 o
   2 -11   1      428.10      466.26     24.79 o
   3 -11   1        0.06        8.47      9.14 o
   4 -11   1     1968.46     1792.18     27.64 o
   5 -11   1     1324.58     1255.70     20.51 o
   6 -11   1      737.86      733.81     14.02 o
   7 -11   1       90.99       83.59      6.49 o
   8 -11   1       27.42       31.06      6.68 o
   9 -11   1      139.38      130.61      7.08 o
  10 -11   1      675.39      653.64     74.53 o
  11 -11   1      337.30      329.45     15.64 o
  12 -11   1       16.41       15.11     14.76 o
  13 -11   1        0.26       13.20      9.99 o
  14 -11   1      427.52      484.65     35.68 o
  15 -11   1      194.35      189.91     73.47 o
 -15 -10   1       41.33       22.50     30.93 o
 -14 -10   1       17.03       21.09     16.17 o
 -13 -10   1     1672.10     1731.87     61.19 o
 -12 -10   1       40.24       26.71      7.38 o
 -11 -10   1       21.25       19.33      7.38 o
 -10 -10   1        0.81       19.33      7.38 o
  -9 -10   1     1367.45     1347.86     31.30 o
  -8 -10   1      924.00      886.27     18.77 o
  -7 -10   1      468.53      403.89     10.71 o
  -6 -10   1     5835.14     5634.11     90.71 o
  -5 -10   1      363.33      390.31      8.86 o
  -4 -10   1     2586.43     2511.00     73.20 o
  -3 -10   1     1593.38     1475.10     22.86 o
  -2 -10   1       85.91      109.39      5.45 o
  -1 -10   1      504.47      487.13      8.95 o
   0 -10   1       19.38       38.17      5.62 o
   1 -10   1       55.58       86.12     18.81 o
   2 -10   1      911.88      892.96     14.72 o
   3 -10   1     3286.80     3070.87     48.19 o
   4 -10   1      707.67      725.16     13.18 o
   5 -10   1      415.41      437.92     20.39 o
   6 -10   1     1043.05     1037.88     17.62 o
   7 -10   1       42.97       37.60      7.38 o
   8 -10   1      725.98      728.83     33.40 o
   9 -10   1     3903.00     3846.11     70.21 o
  10 -10   1      470.92      452.18     17.18 o
  11 -10   1     2391.40     2445.73     90.57 o
  12 -10   1     2391.93     2381.96     56.71 o
  13 -10   1      103.51      109.49     13.00 o
  14 -10   1      369.31      345.39     24.02 o
  15 -10   1      179.26      182.31     24.78 o
  16 -10   1       57.58       51.32     24.96 o
 -16  -9   1      269.34      195.44     38.67 o
 -15  -9   1      145.70      178.92     17.93 o
 -14  -9   1       33.87       61.86     14.06 o
 -13  -9   1        3.38      -11.60     15.82 o
 -12  -9   1     1263.47     1363.92     45.01 o
 -11  -9   1      207.71      203.18     11.25 o
 -10  -9   1        3.99       10.90      5.98 o
  -9  -9   1      143.75      151.15      8.79 o
  -8  -9   1      620.18      603.80     39.38 o
  -7  -9   1        0.03        3.88      4.39 o
  -6  -9   1     1125.58     1025.62     34.29 o
  -5  -9   1     7421.86     7123.72    279.12 o
  -4  -9   1      787.58      799.11     18.11 o
  -3  -9   1     7269.93     6900.45     89.27 o
  -2  -9   1      682.73      790.21     27.43 o
  -1  -9   1    19912.26    19871.52    243.63 o
   0  -9   1     5727.10     5433.88    125.02 o
   1  -9   1     1718.22     1519.49     39.23 o
   2  -9   1      578.41      599.72     11.04 o
   3  -9   1      988.20      941.13     15.38 o
   4  -9   1     1521.02     1471.22     43.97 o
   5  -9   1       62.70       56.59      5.10 o
   6  -9   1     4361.47     4183.47     56.81 o
   7  -9   1        0.87       -2.64      4.81 o
   8  -9   1     5069.38     4957.48    175.53 o
   9  -9   1      192.22      187.11     10.38 o
  10  -9   1       14.84        3.76     17.93 o
  11  -9   1        6.55        8.60      7.80 o
  12  -9   1       13.20       18.44     21.44 o
  13  -9   1      754.63      747.03     36.56 o
  14  -9   1       12.28       19.89     39.72 o
  15  -9   1        0.24        1.63     16.18 o
  16  -9   1      387.30      446.09     45.70 o
 -16  -8   1        0.32      -31.28     31.28 o
 -15  -8   1        4.40        3.16     13.01 o
 -14  -8   1      301.87      269.27     22.15 o
 -13  -8   1      152.32      122.68     15.11 o
 -12  -8   1        8.93       21.79     12.30 o
 -11  -8   1      385.29      377.20     13.36 o
 -10  -8   1      248.37      257.31      9.84 o
  -9  -8   1       67.63       86.47      6.68 o
  -8  -8   1     5168.39     5007.58     76.10 o
  -7  -8   1     3558.04     3209.80    114.22 o
  -6  -8   1     1160.40     1139.39     39.21 o
  -5  -8   1     9739.83     9377.22    268.53 o
  -4  -8   1     9355.59     9237.06    274.07 o
  -3  -8   1      217.69      224.56      5.72 o
  -2  -8   1     3954.69     3955.10     48.50 o
  -1  -8   1     3165.90     2977.94     37.81 o
   0  -8   1       98.96      165.75      8.26 o
   1  -8   1     3630.93     3779.85     52.32 o
   2  -8   1     1039.28      810.27     17.23 o
   3  -8   1     1494.25     1386.15     27.09 o
   4  -8   1     1822.38     1996.49     40.81 o
   5  -8   1     7107.87     6880.91     88.22 o
   6  -8   1      261.10      275.27      7.21 o
   7  -8   1     3480.42     3363.98    117.03 o
   8  -8   1      217.11      241.48      7.22 o
   9  -8   1     1966.75     1888.81     43.26 o
  10  -8   1      140.74      135.33     11.30 o
  11  -8   1      826.68      845.60     36.56 o
  12  -8   1       30.83       28.30     12.48 o
  13  -8   1      425.65      443.73     18.13 o
  14  -8   1       54.45       72.11     13.79 o
  15  -8   1        7.87       63.71     20.12 o
  16  -8   1       41.27       68.45     23.44 o
 -16  -7   1      181.65      136.39     28.12 o
 -15  -7   1       44.49       47.10     15.11 o
 -14  -7   1       82.05       75.57     16.17 o
 -13  -7   1      540.77      507.63     21.80 o
 -12  -7   1      159.91      151.15     14.76 o
 -11  -7   1      242.44      234.46     10.90 o
 -10  -7   1       38.54       24.25      5.27 o
  -9  -7   1       11.90        2.13     23.90 o
  -8  -7   1      308.08      329.91      8.97 o
  -7  -7   1     1471.96     1523.59     52.93 o
  -6  -7   1      255.80      260.08     12.13 o
  -5  -7   1      983.66     1060.76     13.99 o
  -4  -7   1     1800.15     1765.55     71.95 o
  -3  -7   1     4905.46     5087.14     81.79 o
  -2  -7   1      305.19      290.30      5.20 o
  -1  -7   1    15330.75    15625.95    167.46 o
   0  -7   1     3193.90     3458.08     55.49 o
   1  -7   1    11269.92    11035.86    146.32 o
   2  -7   1     1351.71     1615.42     22.72 o
   3  -7   1       73.36       99.33      5.80 o
   4  -7   1     5175.67     5128.32     66.95 o
   5  -7   1     1325.74     1268.52     16.47 o
   6  -7   1      662.28      704.66     10.36 o
   7  -7   1     3529.33     3230.09     95.57 o
   8  -7   1     1873.94     1928.71     82.31 o
   9  -7   1        1.25       13.50      7.38 o
  10  -7   1     3255.73     3198.38     71.25 o
  11  -7   1     1533.99     1464.59     36.60 o
  12  -7   1        8.12        4.42      7.97 o
  13  -7   1      157.52      165.64     44.29 o
  14  -7   1      117.46      142.71     17.23 o
  15  -7   1      405.74      365.42     25.81 o
  16  -7   1      415.66      468.97     63.45 o
 -16  -6   1       79.66       77.33     23.90 o
 -15  -6   1      403.20      468.59     28.83 o
 -14  -6   1      537.68      596.92     29.18 o
 -13  -6   1     1459.40     1463.85     47.47 o
 -12  -6   1      690.34      679.22     26.37 o
 -11  -6   1      842.99      835.01     22.15 o
 -10  -6   1     1358.24     1270.16     29.54 o
  -9  -6   1      149.74      154.44     51.32 o
  -8  -6   1      779.10      715.21     17.05 o
  -7  -6   1     3179.56     3076.33     79.02 o
  -6  -6   1     2938.28     2891.20     75.67 o
  -5  -6   1      189.60      185.67      8.79 o
  -4  -6   1      572.55      601.23      9.52 o
  -3  -6   1     1145.50     1126.60     17.10 o
  -2  -6   1     5581.31     5605.82     70.56 o
  -1  -6   1    12238.18    12419.40    153.38 o
   0  -6   1     7663.99     8008.31     97.98 o
   1  -6   1      284.97      333.60      6.19 o
   2  -6   1        9.39       52.70      3.69 o
   3  -6   1     2320.84     2551.90     33.87 o
   4  -6   1     6143.04     5783.80     64.83 o
   5  -6   1      379.26      440.28      7.16 o
   6  -6   1     3121.09     2974.98     87.30 o
   7  -6   1     1682.59     1693.11     53.99 o
   8  -6   1     1274.20     1367.45     38.16 o
   9  -6   1     1335.39     1320.60     23.58 o
  10  -6   1     2810.46     2700.79     50.21 o
  11  -6   1     1447.81     1462.62     49.93 o
  12  -6   1      192.68      197.48     12.02 o
  13  -6   1       59.30       77.23     12.13 o
  14  -6   1      370.22      424.51     25.97 o
  15  -6   1     1376.74     1522.25     62.63 o
  16  -6   1        1.62      -20.88     20.88 o
 -16  -5   1      688.95      713.30     53.08 o
 -15  -5   1      120.07      101.94     18.63 o
 -14  -5   1      864.94      930.62     39.38 o
 -13  -5   1     4520.26     4647.25    119.66 o
 -12  -5   1        0.31       -1.05     10.54 o
 -11  -5   1      487.18      453.14     18.98 o
 -10  -5   1      436.51      404.98     12.30 o
  -9  -5   1     1509.36     1349.47     84.58 o
  -8  -5   1     7271.85     6912.62    437.98 o
  -7  -5   1      404.76      420.94     10.02 o
  -6  -5   1    15603.37    15087.47    607.74 o
  -5  -5   1     3693.01     3516.58    115.00 o
  -4  -5   1     4944.67     4864.36    156.38 o
  -3  -5   1      943.07      998.09     17.59 o
  -2  -5   1    31625.94    30748.32    694.17 o
  -1  -5   1    14524.15    14373.93    172.35 o
   0  -5   1        0.60       20.38      5.98 o
   1  -5   1    19895.76    19280.84    251.20 o
   2  -5   1      985.45      881.41     13.30 o
   3  -5   1        0.07       13.96      3.16 o
   4  -5   1      170.55      110.08      2.81 o
   5  -5   1     3965.48     4050.74     48.82 o
   6  -5   1     5704.73     5727.20    115.26 o
   7  -5   1     4994.86     4898.61     72.79 o
   8  -5   1     5214.75     5152.20     75.83 o
   9  -5   1      170.08      187.31     13.71 o
  10  -5   1      113.66      101.60     11.60 o
  11  -5   1      531.34      539.66     13.96 o
  12  -5   1      454.06      428.93     17.93 o
  13  -5   1     1168.75     1211.00     31.35 o
  14  -5   1      281.01      264.38     40.07 o
  15  -5   1      647.08      655.36     33.18 o
  16  -5   1        0.56        0.70     19.68 o
 -17  -4   1      120.20      105.10     29.17 o
 -16  -4   1       91.06       49.21     23.90 o
 -15  -4   1      516.53      538.21     27.07 o
 -14  -4   1     1009.78     1074.10     42.89 o
 -13  -4   1        5.19       21.44     15.11 o
 -12  -4   1       28.04       13.36     10.90 o
 -11  -4   1     1941.62     1904.84     53.11 o
 -10  -4   1     2972.49     2897.44     60.17 o
  -9  -4   1     1608.33     1630.62    116.06 o
  -8  -4   1     8099.20     7595.09    689.76 o
  -7  -4   1     3011.31     2954.51     40.11 o
  -6  -4   1      664.08      573.20     10.75 o
  -5  -4   1      302.59      382.96      7.98 o
  -4  -4   1     1514.92     1510.44     62.98 o
  -3  -4   1     5237.68     5008.61     63.56 o
  -2  -4   1      357.45      416.14      7.13 o
  -1  -4   1     6360.86     6547.34     88.71 o
   0  -4   1     1108.34     1215.29     16.39 o
   1  -4   1    15072.69    15011.71    196.28 o
   2  -4   1     1515.31     1618.71     18.29 o
   3  -4   1       13.78       30.05      5.62 o
   4  -4   1      308.36      334.29      6.50 o
   5  -4   1     7544.80     7449.80     86.14 o
   6  -4   1     2371.76     2510.20     75.84 o
   7  -4   1     1470.04     1472.53     27.28 o
   8  -4   1     1194.83     1135.93     20.38 o
   9  -4   1      575.33      545.78     14.41 o
  10  -4   1      433.79      424.78     11.15 o
  11  -4   1       10.01       20.30      5.81 o
  12  -4   1      186.39      187.14     13.53 o
  13  -4   1     5422.60     5957.16    206.81 o
  14  -4   1     1065.94     1182.55     85.09 o
  15  -4   1      432.39      411.76     23.52 o
  16  -4   1      240.88      175.41     27.77 o
  17  -4   1       65.35        8.08     23.20 o
 -17  -3   1      138.29       81.37     22.88 o
 -16  -3   1       48.69      115.99     25.66 o
 -15  -3   1       18.32       35.15     20.39 o
 -14  -3   1        1.16        4.92     12.30 o
 -13  -3   1        1.01        8.79     10.19 o
 -12  -3   1     1620.06     1509.33     46.42 o
 -11  -3   1      789.53      806.18     26.72 o
 -10  -3   1      604.12      592.04     15.12 o
  -9  -3   1     1034.67     1022.18     21.45 o
  -8  -3   1     7750.93     7585.10    116.06 o
  -7  -3   1     1433.87     1344.41     18.46 o
  -6  -3   1       49.37       38.38      5.98 o
  -5  -3   1    31797.52    30773.58    614.61 o
  -4  -3   1     1437.64     1492.03     21.32 o
  -3  -3   1    81856.27    82323.84   1826.89 o
  -2  -3   1     9234.32     9361.19    113.62 o
  -1  -3   1     3398.03     3539.20     78.43 o
   0  -3   1     8745.83     8633.20    113.18 o
   1  -3   1     2150.03     2302.16     24.31 o
   2  -3   1    16345.96    16698.41    236.56 o
   3  -3   1     1236.41     1181.59     19.88 o
   4  -3   1    20355.78    19343.95    278.64 o
   5  -3   1     1477.23     1630.99     20.94 o
   6  -3   1     2305.77     2337.06     46.80 o
   7  -3   1     4261.88     4120.46     80.65 o
   8  -3   1      448.06      530.50     16.17 o
   9  -3   1       24.52       25.66      7.03 o
  10  -3   1      923.50      932.45     22.85 o
  11  -3   1     8106.90     8087.88    125.56 o
  12  -3   1        2.77        3.09      6.83 o
  13  -3   1       96.79       91.73     10.14 o
  14  -3   1       83.59       94.83     11.22 o
  15  -3   1        7.63       23.89     18.65 o
  16  -3   1      264.90      267.15     36.56 o
  17  -3   1      431.74      316.03     33.04 o
 -17  -2   1      473.87      440.40     55.72 o
 -16  -2   1       45.68       43.68     16.11 o
 -15  -2   1      170.35      208.80     26.01 o
 -14  -2   1       94.62      101.94     15.11 o
 -13  -2   1     1293.68     1322.10     43.95 o
 -12  -2   1     1026.99     1086.45     35.51 o
 -11  -2   1       68.04       64.32     11.60 o
 -10  -2   1     3137.23     3071.84     80.23 o
  -9  -2   1      625.40      675.38     14.41 o
  -8  -2   1      960.64      869.06     53.98 o
  -7  -2   1     5444.48     5173.09     68.19 o
  -6  -2   1     1547.32     1495.31     20.58 o
  -5  -2   1     3224.01     3179.94     47.20 o
  -4  -2   1      378.40      541.76      8.70 o
  -3  -2   1    24096.92    24619.15    630.38 o
  -2  -2   1     1649.67     1710.05     19.72 o
  -1  -2   1    21853.04    21980.09    510.08 o
   0  -2   1     4616.48     4628.60     76.38 o
   1  -2   1     8982.75     9665.14    116.46 o
   2  -2   1      214.46      213.77      3.23 o
   3  -2   1    25555.29    24258.84    544.59 o
   4  -2   1    13273.09    14259.59    258.81 o
   5  -2   1     4898.29     4476.18     85.67 o
   6  -2   1       59.67       63.97      6.33 o
   7  -2   1        3.13       15.11      4.92 o
   8  -2   1      967.83      936.75     22.50 o
   9  -2   1      640.77      656.75     18.99 o
  10  -2   1       17.51       15.47      6.68 o
  11  -2   1      121.05      119.16     10.19 o
  12  -2   1      806.89      805.04     20.54 o
  13  -2   1     1221.05     1261.00     30.08 o
  14  -2   1      531.02      554.40     18.81 o
  15  -2   1      885.52      962.35     40.02 o
  16  -2   1      260.97      322.65     29.70 o
  17  -2   1        1.28       37.96     30.23 o
 -17  -1   1      417.63      396.51     33.73 o
 -16  -1   1      365.45      454.67     33.08 o
 -15  -1   1        0.56       15.47     26.01 o
 -14  -1   1      802.76      861.70     35.86 o
 -13  -1   1        0.24       -1.05     10.54 o
 -12  -1   1        8.36       15.11     10.90 o
 -11  -1   1     1274.09     1279.25     38.68 o
 -10  -1   1     2495.69     2597.31     53.82 o
  -9  -1   1      413.52      396.20     12.66 o
  -8  -1   1     2132.69     2161.51     29.20 o
  -7  -1   1        7.58       17.66      1.76 o
  -6  -1   1     7351.96     7041.17    101.99 o
  -5  -1   1       37.55       59.28      4.39 o
  -4  -1   1      563.46      606.46     14.95 o
  -3  -1   1     5879.16     6380.36     73.32 o
  -2  -1   1    17097.46    17904.24    314.21 o
  -1  -1   1     1495.79      917.32     18.35 o
   1  -1   1     4709.75     4871.29     78.19 o
   2  -1   1      114.48       94.32      3.69 o
   4  -1   1    13617.59    13696.71    251.49 o
   5  -1   1     6647.70     6652.12    128.84 o
   6  -1   1      373.20      298.48      9.14 o
   7  -1   1      351.78      273.86     10.19 o
   8  -1   1      366.09      350.14     11.60 o
   9  -1   1     2065.51     2120.44     43.97 o
  10  -1   1      153.67      137.79     10.55 o
  11  -1   1      492.06      515.72     17.58 o
  12  -1   1      301.36      305.83     14.76 o
  13  -1   1       23.22       38.31     11.60 o
  14  -1   1        0.09       15.03     12.19 o
  15  -1   1      503.24      538.64     23.29 o
  16  -1   1      190.58      210.08     22.77 o
  17  -1   1        0.17       22.39     28.82 o
 -17   0   1       24.03       31.15     16.65 o
 -16   0   1     1220.17     1273.39    107.77 o
 -15   0   1       82.33       63.54     14.16 o
 -14   0   1      970.47     1023.46     52.39 o
 -13   0   1     2075.57     2229.42     69.28 o
 -12   0   1        8.33        6.68      9.49 o
 -11   0   1     4188.00     4272.50     87.99 o
 -10   0   1      305.51      277.36     12.66 o
  -9   0   1     3159.54     3049.34     59.47 o
  -8   0   1      587.56      534.05      8.44 o
  -7   0   1      660.39      557.59     17.40 o
  -6   0   1    20553.39    20354.85    290.05 o
  -5   0   1     2268.09     2600.23    110.01 o
  -4   0   1      822.06      704.15     41.68 o
  -3   0   1     5840.96     6215.53    353.71 o
  -2   0   1       56.88       65.92      3.52 o
   1   0   1       14.95       30.23      1.41 o
   2   0   1      307.03      315.68      4.14 o
   3   0   1     3724.82     3945.97     44.75 o
   4   0   1       73.26      156.38      2.52 o
   5   0   1     5590.84     5362.74    101.24 o
   6   0   1      762.93      817.21     18.99 o
   7   0   1     1195.00     1081.80     24.27 o
   8   0   1     4281.33     4487.04    305.64 o
   9   0   1     1215.69     1142.18     97.41 o
  10   0   1       95.38      104.05      8.08 o
  11   0   1       36.62       54.83      7.73 o
  12   0   1      444.55      428.88     16.17 o
  13   0   1     1215.68     1221.86     42.19 o
  14   0   1      993.16     1140.20     44.65 o
  15   0   1      112.29       91.18     16.45 o
  16   0   1       41.00       21.21     38.49 o
  17   0   1      786.39      634.66     72.95 o
 -17   1   1      441.25      592.33     71.01 o
 -16   1   1        1.76        5.39     20.09 o
 -15   1   1      133.32      106.56     16.51 o
 -14   1   1       13.38       19.60     12.05 o
 -13   1   1       53.96       49.21     13.36 o
 -12   1   1      295.52      282.63     13.01 o
 -11   1   1      683.52      706.31     20.39 o
 -10   1   1     7497.80     6840.54    130.39 o
  -9   1   1        6.60       30.93      6.68 o
  -8   1   1     1391.86     1419.46     31.30 o
  -7   1   1       70.65       90.69      2.81 o
  -6   1   1    23363.60    23573.17    332.13 o
  -5   1   1       16.09       72.75      2.39 o
  -4   1   1     1927.91     2319.98    116.35 o
  -2   1   1    12456.25    13052.52    574.49 o
  -1   1   1     3676.82     3760.84     62.44 o
   1   1   1      383.19      390.96     12.14 o
   2   1   1     2247.46     2193.59     49.36 o
   3   1   1       67.35      108.43     13.53 o
   4   1   1    17091.81    17065.92    240.71 o
   5   1   1     1830.74     1847.67     46.98 o
   6   1   1       13.13       27.88      1.76 o
   7   1   1     1625.86     1416.53     29.90 o
   8   1   1      305.98      310.17     20.39 o
   9   1   1     1724.73     1632.68     35.17 o
  10   1   1      979.14      869.89     23.91 o
  11   1   1    11139.99    10697.86    200.00 o
  12   1   1      321.18      345.55     17.22 o
  13   1   1     2407.37     2436.08     70.35 o
  14   1   1      831.94      824.44     32.34 o
  15   1   1     1419.99     1516.54     52.39 o
  16   1   1      167.84      152.12     19.95 o
  17   1   1        8.66      -43.81     47.80 o
 -17   2   1     1388.44     1338.94     83.33 o
 -16   2   1      366.73      433.78     45.35 o
 -15   2   1       90.63      102.28     17.61 o
 -14   2   1     1643.02     1653.51    128.00 o
 -13   2   1      434.65      412.23     21.80 o
 -12   2   1     2570.34     2576.01     65.96 o
 -11   2   1       24.86       17.57      9.84 o
 -10   2   1     8649.13     8522.34    162.52 o
  -9   2   1      195.30      220.75      9.14 o
  -8   2   1     1274.52     1248.12     27.78 o
  -7   2   1      415.91      405.35      6.68 o
  -6   2   1     2145.70     2265.65     27.53 o
  -5   2   1      181.32      198.67      4.47 o
  -4   2   1       90.85       50.27      3.52 o
  -3   2   1    16441.18    16471.71    336.90 o
  -2   2   1       29.01       56.87      3.69 o
  -1   2   1     6926.60     7599.16    215.15 o
   0   2   1     2670.84     2772.59     56.76 o
   1   2   1     7118.08     7652.88     87.74 o
   2   2   1     3049.16     3212.54     50.46 o
   3   2   1      303.49      442.40      6.59 o
   4   2   1     2386.10     2797.24     34.33 o
   5   2   1      583.92      482.24     24.79 o
   6   2   1     4531.32     4410.27    201.00 o
   7   2   1       22.91       20.13      3.69 o
   8   2   1     7244.11     7089.74     93.42 o
   9   2   1       90.34       61.16      7.03 o
  10   2   1      684.16      618.42     18.28 o
  11   2   1      879.10      842.06     28.13 o
  12   2   1       98.96       95.96     14.41 o
  13   2   1        4.94       18.98     15.47 o
  14   2   1        0.15      -16.87     16.87 o
  15   2   1      380.18      419.72     28.47 o
  16   2   1      130.43       76.63     21.79 o
  17   2   1       50.49       22.64     64.32 o
 -17   3   1      511.61      398.99     41.83 o
 -16   3   1      146.58      119.86     33.04 o
 -15   3   1       42.03       27.42     26.71 o
 -14   3   1       76.44       56.79     12.08 o
 -13   3   1      551.27      545.49     18.28 o
 -12   3   1      145.84      145.63     30.58 o
 -11   3   1      790.01      778.22     22.85 o
 -10   3   1     2153.42     2063.95     39.67 o
  -9   3   1     1258.74     1152.04     27.43 o
  -8   3   1        0.13       41.48      8.08 o
  -7   3   1      448.38      426.20     22.85 o
  -6   3   1      275.60      281.19      5.06 o
  -5   3   1     7085.45     6966.98    100.86 o
  -4   3   1     1180.42     1164.50     14.86 o
  -3   3   1    29124.71    29268.40    549.75 o
  -2   3   1     2159.31     2152.49     28.68 o
  -1   3   1       33.91       53.60      3.87 o
   0   3   1     3701.33     3774.01     45.31 o
   1   3   1      423.08      497.92      7.91 o
   2   3   1    20933.23    20112.77    650.60 o
   3   3   1     1329.83     1270.87     15.51 o
   4   3   1     4544.61     4455.16     52.99 o
   5   3   1     1752.89     1733.10     25.86 o
   6   3   1     3867.14     3750.41     46.84 o
   7   3   1      412.18      469.52      9.32 o
   8   3   1     4737.81     4581.56     59.56 o
   9   3   1     1652.35     1560.52     29.19 o
  10   3   1     2286.41     2165.81     55.93 o
  11   3   1        4.24        6.68     10.90 o
  12   3   1       32.62       27.77      9.84 o
  13   3   1      204.66      148.34     14.76 o
  14   3   1      281.33      304.06     20.04 o
  15   3   1      155.02      119.16     18.63 o
  16   3   1      831.74      858.52     43.24 o
 -17   4   1       46.20       26.71     22.85 o
 -16   4   1      457.92      408.13     37.97 o
 -15   4   1       42.81       46.05     26.36 o
 -14   4   1       80.18       69.06     26.89 o
 -13   4   1      589.62      610.65     33.75 o
 -12   4   1      791.63      766.12     31.11 o
 -11   4   1      954.12      962.80     72.08 o
 -10   4   1     1157.91     1106.72     26.55 o
  -9   4   1      648.28      663.56     16.08 o
  -8   4   1      839.36      832.99     18.44 o
  -7   4   1      191.30      194.12     16.70 o
  -6   4   1       23.43       33.85      9.67 o
  -5   4   1     4183.55     4309.44     48.56 o
  -4   4   1     1838.21     2071.32     26.36 o
  -3   4   1      454.43      505.90      8.79 o
  -2   4   1       53.37       50.95      3.69 o
  -1   4   1    11522.93    11601.00    153.10 o
   0   4   1      490.41      509.67      8.95 o
   1   4   1    16382.14    16219.24    197.27 o
   2   4   1      474.50      519.38     12.48 o
   3   4   1    12749.25    12683.23    154.89 o
   4   4   1     1900.44     1870.62     55.61 o
   5   4   1    13726.41    13409.40    194.14 o
   6   4   1      656.43      684.05     21.80 o
   7   4   1     4051.07     3973.05     52.32 o
   8   4   1     2304.91     2095.55    142.48 o
   9   4   1      110.57      105.24     10.19 o
  10   4   1     4925.67     4575.11    117.24 o
  11   4   1      283.14      253.10     14.76 o
  12   4   1      567.32      597.29     26.37 o
  13   4   1      413.36      445.39     24.61 o
  14   4   1      175.64      192.63     19.68 o
  15   4   1      596.56      750.20     35.15 o
  16   4   1       51.78       53.43     21.44 o
 -17   5   1       97.86       59.05     34.45 o
 -16   5   1      320.40      332.89     33.75 o
 -15   5   1        0.14        5.79     26.19 o
 -14   5   1       87.36       98.03     16.52 o
 -13   5   1      298.18      282.34     29.00 o
 -12   5   1      268.51      258.78     30.58 o
 -11   5   1     1512.44     1529.88     32.64 o
 -10   5   1      145.78      145.14      9.95 o
  -9   5   1      622.97      584.01     23.03 o
  -8   5   1      247.58      241.22      5.04 o
  -7   5   1     1131.22     1105.08     17.68 o
  -6   5   1     3713.84     3723.70     66.56 o
  -5   5   1       97.11      110.88      3.45 o
  -4   5   1      627.86      710.07     11.74 o
  -3   5   1      161.79      163.01      4.14 o
  -2   5   1      788.92      874.77     14.97 o
  -1   5   1     4974.65     4977.74     67.88 o
   0   5   1     5549.21     5486.28     76.65 o
   1   5   1     7989.83     7752.85     89.89 o
   2   5   1     1354.80     1387.02     18.68 o
   3   5   1     2572.54     2532.74     31.57 o
   4   5   1      283.52      273.39      7.73 o
   5   5   1      376.54      308.96      7.34 o
   6   5   1      112.25      114.84      4.81 o
   7   5   1     1115.25      992.48     17.84 o
   8   5   1     3106.73     3086.48    128.45 o
   9   5   1      302.28      358.54     13.18 o
  10   5   1      958.96      924.01     21.80 o
  11   5   1      468.27      408.14     18.98 o
  12   5   1        3.04       10.19      9.49 o
  13   5   1     2344.29     2249.24     71.40 o
  14   5   1       23.15       36.91     14.06 o
  15   5   1      233.07      276.29     22.85 o
  16   5   1      591.30      716.80     43.94 o
 -17   6   1      822.48      634.22     56.60 o
 -16   6   1        0.61       -3.87     21.44 o
 -15   6   1       45.33       57.85     20.23 o
 -14   6   1       77.40       62.94     11.11 o
 -13   6   1     1686.30     1804.57    115.70 o
 -12   6   1     1705.68     1730.87     71.74 o
 -11   6   1      131.92      119.70     14.41 o
 -10   6   1     4616.25     4541.27    154.72 o
  -9   6   1      113.60      111.37      9.21 o
  -8   6   1       72.55       53.17     11.25 o
  -7   6   1       29.77       33.72      6.50 o
  -6   6   1     3335.69     3158.43     39.56 o
  -5   6   1      764.07      708.59     23.91 o
  -4   6   1        4.60       15.70      2.85 o
  -3   6   1      317.92      399.02     14.77 o
  -2   6   1    12304.99    12055.08    198.70 o
  -1   6   1    33046.03    32270.57    617.06 o
   0   6   1      290.22      328.89      7.28 o
   1   6   1     4929.83     4716.52     61.93 o
   2   6   1      344.56      392.73      6.76 o
   3   6   1     2851.53     2819.24     64.44 o
   4   6   1     1047.95     1029.13     31.48 o
   5   6   1      455.40      406.74      8.71 o
   6   6   1     8600.56     8204.58    300.30 o
   7   6   1     2968.15     3048.70     86.57 o
   8   6   1     6111.86     5994.71    296.64 o
   9   6   1      730.90      711.40     48.34 o
  10   6   1      279.40      250.29      9.49 o
  11   6   1      271.56      291.06     16.17 o
  12   6   1      249.09      228.49     15.47 o
  13   6   1      154.16      149.39     15.82 o
  14   6   1      275.78      268.91     18.98 o
  15   6   1        1.14        7.03     16.17 o
  16   6   1       13.48       10.19     23.55 o
 -16   7   1       70.23       74.70     17.01 o
 -15   7   1       15.27      -16.63     18.98 o
 -14   7   1       21.27       11.24     10.81 o
 -13   7   1     1379.09     1338.35     47.29 o
 -12   7   1      717.89      673.54     84.90 o
 -11   7   1      318.53      314.04     14.44 o
 -10   7   1       32.82       41.97     11.42 o
  -9   7   1       27.83       36.80      3.17 o
  -8   7   1     3650.16     3516.89     94.86 o
  -7   7   1     4085.43     4047.67    152.45 o
  -6   7   1        0.06       14.69      3.45 o
  -5   7   1     2864.51     2931.86     40.96 o
  -4   7   1       48.93       42.53      3.70 o
  -3   7   1    18440.08    18636.76    225.07 o
  -2   7   1        0.10        2.96      2.61 o
  -1   7   1     6786.89     6470.09     89.19 o
   0   7   1     2384.21     2483.49     36.84 o
   1   7   1     8091.57     7759.69     92.86 o
   2   7   1        6.28       61.51      2.86 o
   3   7   1      848.05      800.61     16.35 o
   4   7   1     3939.67     3779.84     50.08 o
   5   7   1     2442.61     2494.72     32.47 o
   6   7   1     2361.46     2293.43     53.83 o
   7   7   1      547.46      486.12     11.07 o
   8   7   1      423.24      384.45     12.40 o
   9   7   1      155.81      130.52     46.58 o
  10   7   1     1144.30     1103.39     27.07 o
  11   7   1      428.98      417.63     13.71 o
  12   7   1      165.12      123.03     13.01 o
  13   7   1       90.14      105.10     14.76 o
  14   7   1        8.15        3.87     11.95 o
  15   7   1       47.05       62.22     17.93 o
  16   7   1       73.82       74.52     22.14 o
 -16   8   1        4.74      -15.94     22.67 o
 -15   8   1        8.60       -6.70     15.92 o
 -14   8   1       45.05       26.66     34.27 o
 -13   8   1     1057.60     1074.96     46.23 o
 -12   8   1       13.12       13.99     10.00 o
 -11   8   1      115.70      149.17     35.33 o
 -10   8   1       42.59       48.61      8.18 o
  -9   8   1       49.12       54.43      8.44 o
  -8   8   1      270.16      243.63      7.77 o
  -7   8   1     3526.91     3532.97    134.46 o
  -6   8   1      539.29      485.39      9.96 o
  -5   8   1      410.82      451.87     14.59 o
  -4   8   1    11230.56    10947.46    135.56 o
  -3   8   1       93.88       81.67      4.29 o
  -2   8   1       30.68       33.40      5.27 o
  -1   8   1        2.81        9.05      3.55 o
   0   8   1     1504.66     1814.89     28.96 o
   1   8   1      183.72      257.01      5.48 o
   2   8   1    12325.01    12614.98    172.96 o
   3   8   1      869.01      729.35     12.17 o
   4   8   1     2644.29     2586.47     36.33 o
   5   8   1     7059.99     6993.53    175.08 o
   6   8   1      879.13      827.44     18.99 o
   7   8   1       70.16       80.07      5.62 o
   8   8   1     5455.82     5437.74    271.00 o
   9   8   1      571.65      563.55     16.52 o
  10   8   1        7.86        9.84      5.62 o
  11   8   1     1917.16     1863.96     42.55 o
  12   8   1      380.12      364.54     18.98 o
  13   8   1     1797.48     1994.63     63.30 o
  14   8   1      255.62      226.03     18.63 o
  15   8   1        0.18       40.07     20.74 o
  16   8   1       79.00       88.23     20.74 o
 -16   9   1      240.84      264.95     36.38 o
 -15   9   1       60.18       46.13     17.28 o
 -14   9   1      928.18      995.04     30.86 o
 -13   9   1       57.41       53.73      9.75 o
 -12   9   1      585.36      578.85     36.56 o
 -11   9   1      271.87      249.28     12.81 o
 -10   9   1      812.40      772.60     31.29 o
  -9   9   1        1.93       -3.33      5.80 o
  -8   9   1       19.98       31.03      5.00 o
  -7   9   1     4093.67     3969.14    120.05 o
  -6   9   1      654.59      627.28     26.02 o
  -5   9   1     1278.60     1254.17     20.17 o
  -4   9   1      734.26      766.57     13.51 o
  -3   9   1        0.85       17.25      3.60 o
  -2   9   1     6402.26     6383.79     90.92 o
  -1   9   1     7877.95     8013.08    110.27 o
   0   9   1     2756.91     2544.57     71.47 o
   1   9   1     3656.14     3416.92     43.27 o
   2   9   1      131.38      146.68      9.49 o
   3   9   1     6595.63     6200.10    109.86 o
   4   9   1      285.87      319.93      7.61 o
   5   9   1     7537.59     7237.11    255.84 o
   6   9   1     1491.89     1431.68     78.61 o
   7   9   1     1604.78     1438.85     25.29 o
   8   9   1     6069.30     6087.66    467.58 o
   9   9   1     1623.15     1526.28     34.46 o
  10   9   1     1025.75     1034.07     26.02 o
  11   9   1      666.04      631.40     20.04 o
  12   9   1        0.40       10.54     10.54 o
  13   9   1      822.82      856.07     35.86 o
  14   9   1      446.70      464.73     26.37 o
  15   9   1      126.56       91.39     22.50 o
 -16  10   1      942.93      920.90     68.38 o
 -15  10   1       31.22       69.86     22.41 o
 -14  10   1       47.07       41.72     10.91 o
 -13  10   1      692.14      679.96     23.02 o
 -12  10   1      404.87      446.05     23.20 o
 -11  10   1        9.98       -8.26     10.14 o
 -10  10   1      434.03      432.09     24.26 o
  -9  10   1       98.34      102.12      6.31 o
  -8  10   1     2758.87     2639.61    142.31 o
  -7  10   1        0.02        5.06      4.09 o
  -6  10   1     8262.82     8042.45    313.86 o
  -5  10   1     3801.29     3519.72     89.42 o
  -4  10   1     2411.63     2396.74     54.89 o
  -3  10   1      611.90      580.62     13.36 o
  -2  10   1        6.82        3.12      4.39 o
  -1  10   1     1755.81     1603.14     27.32 o
   0  10   1     1504.02     1451.86     22.57 o
   1  10   1      503.69      447.24      8.95 o
   2  10   1     1065.98     1073.76     15.98 o
   3  10   1     1974.02     1870.02     28.33 o
   4  10   1     1078.86     1053.70     17.06 o
   5  10   1     1130.63     1092.71     18.72 o
   6  10   1     4921.60     4755.61    192.98 o
   7  10   1     3361.27     3352.57     54.24 o
   8  10   1       46.98       38.31      6.68 o
   9  10   1       16.56       12.65      6.68 o
  10  10   1      776.13      739.71     21.80 o
  11  10   1      626.11      617.33     19.69 o
  12  10   1        6.16       16.17     14.76 o
  13  10   1      163.17      202.12     18.98 o
  14  10   1      126.29      182.43     23.90 o
  15  10   1        0.14      -16.52     16.52 o
 -16  11   1        9.88       52.02     31.63 o
 -15  11   1       26.33       33.52     18.98 o
 -14  11   1      311.35      288.84     16.51 o
 -13  11   1       38.26       40.66     11.04 o
 -12  11   1      144.93      131.03     12.65 o
 -11  11   1      521.22      542.43     20.42 o
 -10  11   1       79.15       56.55      8.72 o
  -9  11   1     3451.39     3505.24    164.15 o
  -8  11   1      339.05      365.47     13.53 o
  -7  11   1    11999.01    11744.60    437.71 o
  -6  11   1      311.73      320.57     32.34 o
  -5  11   1     2761.50     2577.37     52.08 o
  -4  11   1      115.87       93.84      5.09 o
  -3  11   1     1045.28     1023.42     19.96 o
  -2  11   1     5831.84     5461.15     80.21 o
  -1  11   1     2580.55     2491.76     44.34 o
   0  11   1    10414.70     9931.69    244.98 o
   1  11   1      945.87     1045.85     16.24 o
   2  11   1      506.42      439.60      8.66 o
   3  11   1     2981.91     2803.85     50.33 o
   4  11   1     3842.59     3861.39     54.37 o
   5  11   1      142.21      126.87     13.36 o
   6  11   1     2778.81     2699.02     55.06 o
   7  11   1     3566.29     3506.01    134.61 o
   8  11   1      982.43      939.84     22.85 o
   9  11   1     3134.06     3227.00     67.55 o
  10  11   1     2266.03     2367.82     51.70 o
  11  11   1      825.91      808.27     23.56 o
  12  11   1      135.29      120.22     17.93 o
  13  11   1        6.87       12.30     14.41 o
  14  11   1       22.81       10.90     14.06 o
  15  11   1       82.82       85.06     18.63 o
 -15  12   1      585.38      580.08     36.04 o
 -14  12   1       96.33      110.88     48.86 o
 -13  12   1      238.22      222.11     14.41 o
 -12  12   1        0.43        1.05     11.78 o
 -11  12   1      195.11      213.20     14.94 o
 -10  12   1      729.02      704.00     42.36 o
  -9  12   1     1960.13     2071.77     40.53 o
  -8  12   1     1853.92     1824.78     94.61 o
  -7  12   1       23.69       36.20      6.56 o
  -6  12   1      217.08      194.35     10.72 o
  -5  12   1      846.85      832.18     16.05 o
  -4  12   1       30.55       24.99      5.09 o
  -3  12   1      863.57      798.55     19.16 o
  -2  12   1     2884.09     2847.06     51.38 o
  -1  12   1     1161.37     1122.42     21.67 o
   0  12   1       77.00       78.01      9.84 o
   1  12   1     6049.93     5850.65     93.39 o
   2  12   1      442.29      394.12      8.39 o
   3  12   1     3337.82     3167.30    128.47 o
   4  12   1     4194.75     4076.77     84.85 o
   5  12   1      365.53      361.14     17.58 o
   6  12   1     2682.66     2636.92     88.48 o
   7  12   1      259.98      248.83      8.57 o
   8  12   1      845.41      807.24     21.80 o
   9  12   1        2.19       -0.35      7.38 o
  10  12   1      291.28      292.12     13.01 o
  11  12   1       71.18       71.00      9.49 o
  12  12   1      709.48      752.69     31.99 o
  13  12   1       72.09       69.60     16.17 o
  14  12   1       17.27      -19.33     19.33 o
  15  12   1       16.87       16.87     16.87 o
 -15  13   1      256.68      190.52     29.18 o
 -14  13   1       18.04       35.75     15.41 o
 -13  13   1      103.07      104.87     14.96 o
 -12  13   1       85.80       92.56     13.65 o
 -11  13   1      711.84      720.03     24.95 o
 -10  13   1        3.38        6.47     11.25 o
  -9  13   1     1329.92     1410.84     76.83 o
  -8  13   1     1393.01     1432.40     30.67 o
  -7  13   1      894.08      889.43     27.42 o
  -6  13   1      717.41      737.26     18.46 o
  -5  13   1      405.45      372.99     20.92 o
  -4  13   1     1569.00     1473.82     27.96 o
  -3  13   1     5666.50     5588.16    218.94 o
  -2  13   1      509.29      454.40     18.63 o
  -1  13   1      846.45      839.85     15.03 o
   0  13   1      429.93      420.34     20.57 o
   1  13   1     5673.14     5440.25     68.48 o
   2  13   1      914.45      875.79     57.84 o
   3  13   1      224.59      228.21     21.79 o
   4  13   1     2667.30     2638.93     40.05 o
   5  13   1      138.61      156.55      6.51 o
   6  13   1      682.46      714.26     14.87 o
   7  13   1      190.52      199.74     12.13 o
   8  13   1     2648.83     2601.05     54.88 o
   9  13   1     2763.44     2769.89     60.86 o
  10  13   1       42.73       29.17      8.79 o
  11  13   1     2651.01     2876.56     66.13 o
  12  13   1       64.66       33.74     15.82 o
  13  13   1      323.02      338.87     23.20 o
  14  13   1      110.46      116.70     15.47 o
 -14  14   1      307.11      260.48     22.85 o
 -13  14   1        2.11       -2.92     18.98 o
 -12  14   1       51.07       74.34     14.63 o
 -11  14   1      234.40      260.72     18.63 o
 -10  14   1       56.22       55.55     12.83 o
  -9  14   1      270.20      290.72     11.91 o
  -8  14   1     1760.37     1824.54    100.23 o
  -7  14   1      392.11      404.65     12.42 o
  -6  14   1        8.92        0.43      5.05 o
  -5  14   1      634.96      584.60     22.50 o
  -4  14   1     1695.06     1667.28     39.22 o
  -3  14   1       57.72       68.69      7.50 o
  -2  14   1     1191.97     1171.45     24.09 o
  -1  14   1     8043.66     7817.82    114.14 o
   0  14   1       30.61       47.17     18.28 o
   1  14   1    10615.77    10417.31    126.18 o
   2  14   1     6902.04     6827.51    149.77 o
   3  14   1      232.37      212.51      6.53 o
   4  14   1       73.68       60.05     17.05 o
   5  14   1     2475.83     2498.60     46.44 o
   6  14   1      332.32      335.80     20.39 o
   7  14   1      118.07      121.43     14.76 o
   8  14   1       43.90       27.07      7.73 o
   9  14   1       12.11        0.70      8.44 o
  10  14   1        6.07        4.57      8.44 o
  11  14   1       58.26       61.16     10.90 o
  12  14   1      894.36      881.04     29.18 o
  13  14   1        8.96       -3.16     14.76 o
  14  14   1       38.35       55.19     17.57 o
 -14  15   1      980.28      870.16     45.35 o
 -13  15   1        7.15       12.31     13.38 o
 -12  15   1     1589.37     1664.69     44.65 o
 -11  15   1      513.94      564.24     33.92 o
 -10  15   1       15.20       21.59      9.14 o
  -9  15   1     1358.95     1393.69    101.80 o
  -8  15   1      182.33      216.99     20.21 o
  -7  15   1     1041.46     1030.18     46.76 o
  -6  15   1     1046.51     1043.63     79.64 o
  -5  15   1     1130.41     1144.48     41.67 o
  -4  15   1      536.42      500.47     11.71 o
  -3  15   1     1385.12     1337.48     25.50 o
  -2  15   1      399.72      395.60     24.43 o
  -1  15   1      249.45      240.88      9.85 o
   0  15   1     2394.43     2260.79     51.54 o
   1  15   1      965.74      960.61     17.93 o
   2  15   1       70.15       86.00      6.15 o
   3  15   1      156.95      148.46      9.49 o
   4  15   1      548.26      568.53     14.06 o
   5  15   1      311.57      313.79     12.66 o
   6  15   1     1566.81     1654.09     29.54 o
   7  15   1      769.32      784.29     24.79 o
   8  15   1       16.24       36.91      9.14 o
   9  15   1      331.72      361.02     15.12 o
  10  15   1      151.23      148.69     13.01 o
  11  15   1      281.55      295.28     16.17 o
  12  15   1      362.86      355.39     18.28 o
  13  15   1      125.07      127.24     19.68 o
  14  15   1       19.29      -20.39     20.39 o
 -14  16   1      238.52      207.74     23.55 o
 -13  16   1      107.56       91.04     20.74 o
 -12  16   1      328.16      360.17     20.55 o
 -11  16   1     1387.22     1407.55     77.88 o
 -10  16   1       81.85       79.49     17.05 o
  -9  16   1      169.40      194.84     18.81 o
  -8  16   1       43.40       66.64      8.80 o
  -7  16   1       39.66       53.68     14.24 o
  -6  16   1     1065.22     1046.66     23.60 o
  -5  16   1      699.93      691.01     16.70 o
  -4  16   1     1163.62     1167.55     32.53 o
  -3  16   1      167.59      157.44      8.32 o
  -2  16   1      185.38      176.87      9.14 o
  -1  16   1     1389.51     1426.36     29.72 o
   0  16   1       23.31       29.36      6.15 o
   1  16   1     1247.94     1203.63     22.27 o
   2  16   1       37.39       38.80      6.50 o
   3  16   1      232.44      236.21      8.21 o
   4  16   1      270.31      275.17     18.98 o
   5  16   1        4.32        5.37      7.38 o
   6  16   1      862.96      895.85     18.55 o
   7  16   1      121.65      119.42     11.25 o
   8  16   1        3.29       -4.57      8.44 o
   9  16   1      587.88      616.97     20.74 o
  10  16   1       82.65       97.37     11.25 o
  11  16   1     1111.40     1176.43     32.70 o
  12  16   1       42.37       29.88     11.25 o
  13  16   1        0.22       -1.05     14.76 o
 -14  17   1        2.19       44.29     24.96 o
 -13  17   1      158.25      112.83     21.09 o
 -12  17   1       66.39       62.22     14.41 o
 -11  17   1      265.69      347.80     38.14 o
 -10  17   1      606.00      595.91     18.31 o
  -9  17   1      328.51      345.60     13.60 o
  -8  17   1     1160.88     1188.54     31.29 o
  -7  17   1     1359.50     1382.41     34.99 o
  -6  17   1      358.84      377.42     14.26 o
  -5  17   1     1116.49     1124.72     34.28 o
  -4  17   1     1358.96     1420.31     26.01 o
  -3  17   1        9.41        9.72      6.63 o
  -2  17   1     2422.84     2424.49     45.60 o
  -1  17   1      635.09      672.55     15.32 o
   0  17   1       21.06       23.45     20.74 o
   1  17   1        9.64        9.64     14.06 o
   2  17   1     3655.91     3688.72     74.96 o
   3  17   1      115.00      136.43      8.89 o
   4  17   1      796.75      777.44     19.66 o
   5  17   1        9.52        7.02      7.34 o
   6  17   1      572.10      598.27     16.90 o
   7  17   1      271.85      269.51     10.75 o
   8  17   1        7.36       11.25      9.14 o
   9  17   1        1.75        3.51      8.79 o
  10  17   1       13.25       19.68     10.90 o
  11  17   1      239.20      281.56     21.44 o
  12  17   1      103.03       68.19     14.76 o
  13  17   1       35.81       73.11     31.28 o
 -13  18   1       25.26        5.98     23.55 o
 -12  18   1      215.08      207.74     22.50 o
 -11  18   1      187.75      186.65     22.15 o
 -10  18   1     4581.23     4916.70    113.51 o
  -9  18   1       57.55       57.39      9.41 o
  -8  18   1       64.95       74.58     10.15 o
  -7  18   1       65.78       81.00     12.83 o
  -6  18   1      363.69      360.51     13.01 o
  -5  18   1     1284.63     1302.46     46.77 o
  -4  18   1      293.07      282.25     10.64 o
  -3  18   1     4608.31     4609.00     80.33 o
  -2  18   1      284.88      278.04     11.07 o
  -1  18   1      517.69      535.69     13.98 o
   0  18   1     2878.58     2952.85     59.81 o
   1  18   1     3310.95     3320.69     55.08 o
   2  18   1     1672.58     1716.60     47.83 o
   3  18   1      539.50      560.86     21.44 o
   4  18   1        5.74       28.54     13.36 o
   5  18   1      718.35      701.60     57.48 o
   6  18   1      703.46      764.75     20.48 o
   7  18   1     1244.92     1240.16     29.54 o
   8  18   1      218.23      228.13     17.22 o
   9  18   1        0.60       20.39     12.30 o
  10  18   1        1.26       -2.11     14.76 o
  11  18   1       35.00       90.33     13.71 o
  12  18   1       64.24       56.24     13.71 o
 -13  19   1       20.93        4.92     18.28 o
 -12  19   1        5.75       19.33     19.68 o
 -11  19   1       63.45       38.31     14.06 o
 -10  19   1      347.41      352.58     26.36 o
  -9  19   1      481.91      508.29     18.46 o
  -8  19   1      523.00      547.81     19.51 o
  -7  19   1        3.36       16.50      9.19 o
  -6  19   1      333.00      371.01     14.29 o
  -5  19   1       84.10       85.56      9.49 o
  -4  19   1       76.94       87.02     15.11 o
  -3  19   1       22.90       35.63      8.32 o
  -2  19   1      260.18      294.95     17.40 o
  -1  19   1      801.08      825.42     19.54 o
   0  19   1      792.47      792.62     36.39 o
   1  19   1      282.81      309.64     11.36 o
   2  19   1      765.40      819.49     18.55 o
   3  19   1     4548.19     4825.26     86.55 o
   4  19   1     1429.17     1475.21     31.39 o
   5  19   1      226.86      225.93     11.35 o
   6  19   1     1293.26     1361.43     31.71 o
   7  19   1      161.08      134.01     10.12 o
   8  19   1      280.25      292.46     18.98 o
   9  19   1      685.51      715.42     28.83 o
  10  19   1      176.83      133.22     13.36 o
  11  19   1       55.20       61.86     16.52 o
  12  19   1       15.95       34.45     18.98 o
 -12  20   1       60.87       40.77     28.12 o
 -11  20   1      126.12      142.36     21.79 o
 -10  20   1        4.25        0.00     15.47 o
  -9  20   1       18.50        5.75     13.53 o
  -8  20   1        2.14       18.68     11.06 o
  -7  20   1     1898.19     2032.20     44.84 o
  -6  20   1        0.20      -11.45     15.47 o
  -5  20   1       48.60       54.53     14.76 o
  -4  20   1      771.74      805.12     19.84 o
  -3  20   1      525.55      513.38     13.41 o
  -2  20   1      322.55      341.58     20.74 o
  -1  20   1       95.72       92.92     11.25 o
   0  20   1      677.31      704.69     37.62 o
   1  20   1      537.82      541.79     63.63 o
   2  20   1      176.13      181.69      9.32 o
   3  20   1      306.60      331.16     26.36 o
   4  20   1      606.44      610.46     51.50 o
   5  20   1       89.83      101.70     11.26 o
   6  20   1        2.59        2.76      8.49 o
   7  20   1      230.79      238.68     17.93 o
   8  20   1       79.99       73.82     16.52 o
   9  20   1      141.43      154.31     17.58 o
  10  20   1       70.89       63.97     12.65 o
  11  20   1      104.48       87.17     16.52 o
 -11  21   1      228.83      207.39     32.34 o
 -10  21   1        0.54       16.87     16.52 o
  -9  21   1       28.43       31.26     12.65 o
  -8  21   1      258.36      246.85     20.21 o
  -7  21   1       56.53       45.39     10.69 o
  -6  21   1      931.28      985.03     30.59 o
  -5  21   1      118.62      114.43     22.14 o
  -4  21   1       60.62       71.58      8.76 o
  -3  21   1      181.65      194.19     12.65 o
  -2  21   1       14.03       22.24      7.79 o
  -1  21   1      433.35      475.69     34.45 o
   0  21   1      181.50      180.40      9.96 o
   1  21   1       51.12       53.83      7.94 o
   2  21   1       49.97       61.85      8.31 o
   3  21   1     1074.98     1124.29     27.58 o
   4  21   1      139.04      159.52     34.27 o
   5  21   1       40.30       56.25     10.54 o
   6  21   1        7.76       15.34     32.34 o
   7  21   1        3.46       12.65     11.25 o
   8  21   1       30.45       27.77     14.06 o
   9  21   1      432.95      411.64     24.96 o
  10  21   1       87.72       88.23     19.33 o
  11  21   1      302.54      233.41     29.53 o
 -11  22   1       18.90      -30.23     30.23 o
 -10  22   1       70.71       77.33     23.55 o
  -9  22   1      215.02      223.11     18.06 o
  -8  22   1        8.53        1.21     18.98 o
  -7  22   1       12.47      -11.40     11.40 o
  -6  22   1        6.75        0.11     11.60 o
  -5  22   1     2983.82     3346.35     69.89 o
  -4  22   1       94.64       86.52     10.55 o
  -3  22   1      521.42      600.99     16.51 o
  -2  22   1       72.08       64.17     12.83 o
  -1  22   1      566.84      605.05     20.74 o
   0  22   1      921.84      904.98     34.81 o
   1  22   1        0.15        9.90      7.97 o
   2  22   1       79.10       98.26     12.83 o
   3  22   1       62.02       65.40     10.70 o
   4  22   1       48.45       36.16     21.97 o
   5  22   1       92.10      113.10     22.85 o
   6  22   1      211.62      220.08     13.12 o
   7  22   1     1288.92     1350.53     52.39 o
   8  22   1      307.75      346.95     26.36 o
   9  22   1      158.95      130.06     20.39 o
  10  22   1       23.14       64.32     15.47 o
 -10  23   1      124.50       77.33     26.01 o
  -9  23   1       38.08       43.72     16.52 o
  -8  23   1     1060.42      997.22     82.45 o
  -7  23   1      119.09      138.47     16.52 o
  -6  23   1        0.17       -9.15     11.48 o
  -5  23   1      376.25      421.39     27.59 o
  -4  23   1      143.19      165.34     13.78 o
  -3  23   1      519.65      538.14     50.09 o
  -2  23   1       70.69       53.88      9.90 o
  -1  23   1      606.28      666.24     19.86 o
   0  23   1        4.90       26.69      9.60 o
   1  23   1       19.60       48.20     10.46 o
   2  23   1        2.73        8.22     10.37 o
   3  23   1     1641.25     1774.00    119.21 o
   4  23   1        2.30        7.08     11.25 o
   5  23   1       40.73       36.84     10.37 o
   6  23   1        1.47       22.51     12.54 o
   7  23   1       53.73       63.62     15.82 o
   8  23   1       34.71       13.36     17.57 o
   9  23   1      424.79      438.36     27.42 o
  -9  24   1      166.19       85.92     19.44 o
  -8  24   1       18.19        5.54     20.04 o
  -7  24   1       39.90       39.18     15.86 o
  -6  24   1      155.75      156.25     41.30 o
  -5  24   1      845.65      929.42     51.15 o
  -4  24   1      230.34      250.13     72.94 o
  -3  24   1       54.36       51.75     10.27 o
  -2  24   1      289.43      296.16     12.91 o
  -1  24   1       66.57       78.94     19.33 o
   0  24   1      134.78      146.53     11.40 o
   1  24   1      112.84      128.54     12.17 o
   2  24   1       60.13       44.54     10.68 o
   3  24   1        6.28       20.34     27.94 o
   4  24   1       28.23       45.90     34.45 o
   5  24   1        2.08        5.13     16.34 o
   6  24   1       25.61       23.03     13.53 o
   7  24   1      153.23      139.55     17.22 o
   8  24   1       14.46        1.05     14.76 o
  -8  25   1       72.19       72.76     25.66 o
  -7  25   1       31.87       30.72     14.62 o
  -6  25   1        2.16      -12.58     21.62 o
  -5  25   1      508.28      511.69     58.00 o
  -4  25   1        0.11       16.82     16.03 o
  -3  25   1        8.42       -3.33     22.85 o
  -2  25   1     1000.27     1116.42     35.32 o
  -1  25   1      747.24      781.66     57.30 o
   0  25   1      113.66      126.20     13.19 o
   1  25   1        3.91        0.26     15.99 o
   2  25   1      461.38      452.92     67.85 o
   3  25   1       25.06       14.45     11.42 o
   4  25   1       64.28       40.25     12.14 o
   5  25   1      749.47      654.01     44.47 o
   6  25   1       22.13       13.01     17.57 o
   7  25   1     1157.92      961.96     47.11 o
  -6  26   1        6.01       38.60     17.86 o
  -5  26   1      207.40      185.57     23.90 o
  -4  26   1      261.69      247.73     47.81 o
  -3  26   1       12.58       30.48     15.82 o
  -2  26   1        6.76        5.65     11.04 o
  -1  26   1     1935.72     1976.90     53.30 o
   0  26   1       35.84       35.97     13.58 o
   1  26   1       96.80      107.29     35.85 o
   2  26   1       70.13       95.38     28.30 o
   3  26   1        1.44       -4.85     12.48 o
   4  26   1      357.72      288.80     37.09 o
   5  26   1       79.59       92.68     39.19 o
  -5  27   1      254.55      233.05     36.21 o
  -4  27   1       26.69        4.46     32.69 o
  -3  27   1       99.01       71.73     18.40 o
  -2  27   1       12.75       23.82     13.16 o
  -1  27   1        5.59       16.44     15.13 o
   0  27   1      378.96      356.74     36.21 o
   1  27   1        9.40        5.46     15.27 o
   2  27   1       11.57        5.08     22.85 o
   3  27   1       88.21       69.47     17.99 o
   4  27   1      311.91      237.47     22.47 o
   0 -28   2      386.19      297.40     26.43 o
   1 -28   2      293.63      249.93     39.02 o
  -4 -27   2       70.01       38.09     22.55 o
  -3 -27   2       13.74       -7.19     16.52 o
  -2 -27   2      216.46      254.11     20.17 o
  -1 -27   2      296.24      317.57     54.49 o
   0 -27   2       26.57       19.40     16.37 o
   1 -27   2      101.32       98.75     14.21 o
   2 -27   2      525.46      515.86     53.96 o
   3 -27   2        1.35      -16.03     16.03 o
   4 -27   2       99.31       26.46     47.63 o
  -6 -26   2      139.93      123.38     23.20 o
  -5 -26   2        3.37       10.96     16.50 o
  -4 -26   2        8.68       27.77     23.20 o
  -3 -26   2      300.87      321.90     21.87 o
  -2 -26   2      127.54      118.35     16.86 o
  -1 -26   2       21.90       19.56     24.08 o
   0 -26   2       57.22       90.28     14.78 o
   1 -26   2      161.97      132.80     19.16 o
   2 -26   2      557.71      531.39     20.39 o
   3 -26   2      180.94      153.56     23.55 o
   4 -26   2      550.98      610.37     29.00 o
   5 -26   2      117.31      139.14     23.67 o
   6 -26   2      195.77      194.42     23.99 o
  -7 -25   2      248.79      208.10     31.64 o
  -6 -25   2       25.10       15.26     19.16 o
  -5 -25   2      101.87      130.23     16.55 o
  -4 -25   2      222.76      220.41     34.27 o
  -3 -25   2      211.11      222.91     50.97 o
  -2 -25   2      441.32      456.41     23.21 o
  -1 -25   2        0.30       -2.45     12.92 o
   0 -25   2      224.13      216.77     23.38 o
   1 -25   2      235.53      223.21     17.75 o
   2 -25   2        2.48        4.25     11.25 o
   3 -25   2       10.91       31.21     12.31 o
   4 -25   2       17.24       20.43     11.57 o
   5 -25   2      146.83      162.54     31.28 o
   6 -25   2      119.43      137.60     19.31 o
   7 -25   2        0.05       17.73     22.50 o
   8 -25   2      466.30      294.94     35.50 o
  -8 -24   2        0.79       16.87     22.85 o
  -7 -24   2       32.30       48.86     13.71 o
  -6 -24   2      834.90      795.80     82.79 o
  -5 -24   2       54.40       49.72     12.99 o
  -4 -24   2        8.33       18.61     15.85 o
  -3 -24   2       35.21       25.01     40.25 o
  -2 -24   2     1269.10     1392.47     72.26 o
  -1 -24   2       62.60       64.40     13.91 o
   0 -24   2      389.63      436.69     20.54 o
   1 -24   2       61.67       78.06     11.42 o
   2 -24   2      465.20      498.87     18.75 o
   3 -24   2       42.30       45.98     17.05 o
   4 -24   2      652.11      671.13     26.01 o
   5 -24   2      163.51      182.78     63.27 o
   6 -24   2       59.24       51.06     23.90 o
   7 -24   2      189.40      190.12     18.63 o
   8 -24   2       79.48       96.90     19.84 o
   9 -24   2      424.86      224.63     38.67 o
  -9 -23   2      143.35      134.98     20.74 o
  -8 -23   2       71.81       63.62     15.47 o
  -7 -23   2       96.28       76.28     13.36 o
  -6 -23   2      230.81      272.85     29.35 o
  -5 -23   2     1944.36     2006.60    187.26 o
  -4 -23   2     1705.00     1772.64     84.57 o
  -3 -23   2     3935.04     4450.67     97.16 o
  -2 -23   2      354.34      397.37     19.16 o
  -1 -23   2     1843.26     2056.20    103.04 o
   0 -23   2       93.59       89.85     12.01 o
   1 -23   2        4.46       15.63     10.46 o
   2 -23   2      931.74      940.36     26.71 o
   3 -23   2      148.86      146.99     10.90 o
   4 -23   2     1172.73     1294.46     72.61 o
   5 -23   2        1.85        1.41      9.94 o
   6 -23   2       35.37       33.06     17.22 o
   7 -23   2        9.11       -4.21     12.67 o
   8 -23   2        5.55       21.51     13.50 o
   9 -23   2      220.60      204.23     34.45 o
 -10 -22   2      156.70      144.47     17.22 o
  -9 -22   2      545.86      552.27     31.64 o
  -8 -22   2      157.70      142.71     15.11 o
  -7 -22   2      247.85      257.48     38.14 o
  -6 -22   2      327.71      340.10     42.71 o
  -5 -22   2      525.83      537.29     19.54 o
  -4 -22   2      161.02      161.98     11.64 o
  -3 -22   2       21.35       27.19      9.36 o
  -2 -22   2      623.85      682.79     20.26 o
  -1 -22   2      329.72      367.32     15.34 o
   0 -22   2      825.97      902.41     24.42 o
   1 -22   2      467.28      550.38     31.81 o
   2 -22   2       91.05      111.77     26.01 o
   3 -22   2      210.80      214.88     11.61 o
   4 -22   2     2757.74     2972.87     59.94 o
   5 -22   2      139.02      145.55     11.57 o
   6 -22   2       57.73       46.05     12.43 o
   7 -22   2       52.18       57.46     11.92 o
   8 -22   2      248.71      279.66     31.99 o
   9 -22   2       80.00       99.79     36.56 o
  10 -22   2       50.85       45.69     20.39 o
 -11 -21   2       32.86       17.93     12.30 o
 -10 -21   2      106.67       77.68     14.76 o
  -9 -21   2      373.66      385.98     22.85 o
  -8 -21   2       44.98       41.13     15.82 o
  -7 -21   2      519.66      583.56     22.50 o
  -6 -21   2      206.46      200.09     12.66 o
  -5 -21   2      397.76      423.73     16.14 o
  -4 -21   2       25.17       31.35     20.91 o
  -3 -21   2      709.21      810.61     69.08 o
  -2 -21   2       17.66       11.62      9.21 o
  -1 -21   2      304.07      312.19     40.95 o
   0 -21   2      141.62      148.98     13.18 o
   1 -21   2      169.81      160.27      9.29 o
   2 -21   2       45.04       45.08      9.43 o
   3 -21   2      492.63      485.70     15.87 o
   4 -21   2      723.53      696.20     18.64 o
   5 -21   2       10.10       13.90      9.75 o
   6 -21   2      548.71      561.31     19.56 o
   7 -21   2     4035.91     4376.49     84.81 o
   8 -21   2        1.99       -3.04      8.86 o
   9 -21   2      170.23      156.95     15.42 o
  10 -21   2      368.20      428.64     29.13 o
  11 -21   2        1.63      -18.98     18.98 o
 -11 -20   2       87.05       93.85     13.71 o
 -10 -20   2      402.77      409.18     26.36 o
  -9 -20   2       53.04       43.94     13.71 o
  -8 -20   2      508.68      542.43     25.31 o
  -7 -20   2        7.73       20.89     20.39 o
  -6 -20   2      923.43     1020.19     79.63 o
  -5 -20   2      267.83      281.55     17.75 o
  -4 -20   2       64.64       81.47      9.67 o
  -3 -20   2       83.68       87.38     26.36 o
  -2 -20   2      554.11      600.23     33.40 o
  -1 -20   2      266.08      287.52     14.41 o
   0 -20   2      802.17      897.42     21.97 o
   1 -20   2      121.90      124.26      8.97 o
   2 -20   2      368.18      385.63     31.99 o
   3 -20   2      242.33      225.50      9.36 o
   4 -20   2      482.48      497.82     17.05 o
   5 -20   2        1.27       -2.01     11.95 o
   6 -20   2     1096.50     1195.19     29.15 o
   7 -20   2     1805.99     1935.53     42.47 o
   8 -20   2      280.93      282.91     22.50 o
   9 -20   2      295.97      311.82     17.09 o
  10 -20   2      215.45      222.68     23.35 o
  11 -20   2      248.38      274.63     22.82 o
  12 -20   2      142.65       97.37     23.90 o
 -12 -19   2       44.02       26.36     16.52 o
 -11 -19   2       62.89       42.18     13.36 o
 -10 -19   2      656.67      650.37     30.59 o
  -9 -19   2     1384.18     1505.63     51.34 o
  -8 -19   2      195.54      208.10     18.28 o
  -7 -19   2       30.65       44.20     25.13 o
  -6 -19   2      188.58      173.86     10.57 o
  -5 -19   2      727.26      800.28     21.66 o
  -4 -19   2     1527.02     1597.94     32.98 o
  -3 -19   2       99.96      116.96      9.13 o
  -2 -19   2       10.18       11.40      9.67 o
  -1 -19   2     1033.96     1095.48     21.70 o
   0 -19   2      527.74      554.32     14.69 o
   1 -19   2     1122.59     1198.06     23.45 o
   2 -19   2        0.17        5.34      6.65 o
   3 -19   2       10.34       10.95      9.31 o
   4 -19   2     2011.18     2170.44     39.20 o
   5 -19   2        5.24       26.16     11.95 o
   6 -19   2      722.37      779.02     20.62 o
   7 -19   2     1214.77     1260.44     29.56 o
   8 -19   2      290.72      284.55     12.81 o
   9 -19   2      345.54      348.69     14.29 o
  10 -19   2      455.61      498.71     65.03 o
  11 -19   2       48.00       48.14     13.66 o
  12 -19   2       51.41        2.67     50.62 o
 -12 -18   2      150.90      130.06     14.06 o
 -11 -18   2      201.25      222.86     17.58 o
 -10 -18   2        0.29       17.93     12.65 o
  -9 -18   2     1065.89     1064.62     37.27 o
  -8 -18   2      401.87      405.67     21.09 o
  -7 -18   2     1718.61     1769.83    132.75 o
  -6 -18   2     2053.16     2103.06     56.62 o
  -5 -18   2      330.08      339.20     13.18 o
  -4 -18   2       71.10       71.25      8.94 o
  -3 -18   2      682.09      717.46     18.54 o
  -2 -18   2     3470.60     3698.90    105.91 o
  -1 -18   2      164.02      166.90      9.67 o
   0 -18   2      249.21      257.36     12.48 o
   1 -18   2      522.75      540.19     18.81 o
   2 -18   2        0.56        4.45      9.67 o
   3 -18   2      400.93      428.77     14.06 o
   4 -18   2      769.35      815.17     18.42 o
   5 -18   2      169.71      187.14     11.90 o
   6 -18   2       22.28       16.17      8.45 o
   7 -18   2        0.07        1.13      7.83 o
   8 -18   2      720.16      711.12     20.23 o
   9 -18   2      123.92      127.45     11.46 o
  10 -18   2       78.69       68.37     14.05 o
  11 -18   2      434.67      426.38     29.70 o
  12 -18   2      911.97      863.06     43.81 o
  13 -18   2       89.51       36.45     14.11 o
 -13 -17   2       37.30        6.68     27.07 o
 -12 -17   2      783.67      812.81     37.27 o
 -11 -17   2        0.07      -13.36     13.36 o
 -10 -17   2      227.08      239.03     18.63 o
  -9 -17   2     1135.76     1221.81     42.54 o
  -8 -17   2        2.31       -6.68     10.54 o
  -7 -17   2     2369.14     2508.41     76.85 o
  -6 -17   2       56.20       56.67      9.84 o
  -5 -17   2      156.23      149.33     11.95 o
  -4 -17   2       25.12       35.65      6.90 o
  -3 -17   2       84.01       80.28      7.52 o
  -2 -17   2      509.05      555.66     15.41 o
  -1 -17   2      228.14      213.03      9.49 o
   0 -17   2     5027.46     5033.15    116.19 o
   1 -17   2      366.98      418.04     25.49 o
   2 -17   2     8032.39     8315.58    126.18 o
   3 -17   2      309.66      358.50     23.20 o
   4 -17   2       21.95       21.42      6.58 o
   5 -17   2      299.26      289.09     10.08 o
   6 -17   2     1586.07     1620.32     34.61 o
   7 -17   2      185.21      201.70     10.44 o
   8 -17   2      734.69      744.12     57.31 o
   9 -17   2       36.81       41.26      7.80 o
  10 -17   2       22.10       19.92     10.72 o
  11 -17   2        0.16      -13.56     15.85 o
  12 -17   2     1023.75     1007.70     47.29 o
  13 -17   2      310.66      305.70     30.58 o
 -13 -16   2      686.51      663.38     61.17 o
 -12 -16   2        9.85       14.76     12.30 o
 -11 -16   2       88.72       85.41     11.60 o
 -10 -16   2      276.18      288.95     14.06 o
  -9 -16   2     1708.45     1789.94     43.96 o
  -8 -16   2      148.39      135.18      9.85 o
  -7 -16   2      738.94      750.27     29.53 o
  -6 -16   2      244.95      255.60      9.26 o
  -5 -16   2     1008.69     1036.67     29.18 o
  -4 -16   2     2695.79     2802.29     68.07 o
  -3 -16   2      204.95      194.66      9.04 o
  -2 -16   2      955.05      947.07     28.13 o
  -1 -16   2      161.28      178.68     14.59 o
   0 -16   2      591.23      641.80     25.31 o
   1 -16   2     3266.05     3494.61     98.35 o
   2 -16   2     2868.25     2939.36     50.51 o
   3 -16   2     1377.40     1380.09     43.43 o
   4 -16   2     1261.04     1326.61     23.78 o
   5 -16   2       73.24       51.54      7.18 o
   6 -16   2        0.94       -0.73      7.34 o
   7 -16   2     3314.83     3377.02    120.68 o
   8 -16   2      125.11      116.84      9.16 o
   9 -16   2        2.95        1.77     19.33 o
  10 -16   2      351.88      382.08     17.57 o
  11 -16   2      664.49      663.61     35.86 o
  12 -16   2      211.82      232.39     21.57 o
  13 -16   2        5.90        2.25     15.99 o
  14 -16   2      296.96      242.55     28.12 o
 -14 -15   2      123.11      124.78     23.55 o
 -13 -15   2      168.64      183.14     32.34 o
 -12 -15   2      334.26      281.22     15.47 o
 -11 -15   2        0.65       11.25     10.19 o
 -10 -15   2       23.82       21.79      8.79 o
  -9 -15   2       27.40       25.31      9.49 o
  -8 -15   2      136.82      145.99      8.77 o
  -7 -15   2     5374.10     5491.68     85.87 o
  -6 -15   2       59.42       61.50      5.95 o
  -5 -15   2     2073.60     2102.81     78.08 o
  -4 -15   2        1.58       11.85      4.21 o
  -3 -15   2      333.68      338.18     22.15 o
  -2 -15   2     1275.76     1263.20     29.36 o
  -1 -15   2     2331.97     2183.41     54.00 o
   0 -15   2     1500.05     1451.08     24.55 o
   1 -15   2       56.83       64.35      5.98 o
   2 -15   2      462.39      511.28     12.71 o
   3 -15   2      366.56      405.51     20.57 o
   4 -15   2      861.82      844.76     17.05 o
   5 -15   2     3230.64     3186.23     51.20 o
   6 -15   2     2858.62     2916.97    121.20 o
   7 -15   2      979.74      952.75     21.86 o
   8 -15   2      444.57      424.05     19.16 o
   9 -15   2      472.69      452.60     14.79 o
  10 -15   2       39.85       65.05     16.70 o
  11 -15   2     1571.70     1652.62     44.12 o
  12 -15   2      994.92      979.73     41.31 o
  13 -15   2      222.75      204.06     19.00 o
  14 -15   2      208.67      323.74     37.96 o
 -14 -14   2       61.31       42.53     28.82 o
 -13 -14   2      302.70      312.85     30.93 o
 -12 -14   2      227.27      217.59     14.41 o
 -11 -14   2      596.28      583.57     20.39 o
 -10 -14   2      380.92      401.45     15.82 o
  -9 -14   2      194.02      196.85     12.30 o
  -8 -14   2      319.34      322.25     16.35 o
  -7 -14   2     4568.02     4588.02     72.10 o
  -6 -14   2      465.76      460.77     17.40 o
  -5 -14   2       93.01       97.12     22.32 o
  -4 -14   2      504.44      523.67     11.08 o
  -3 -14   2      136.66      160.70      6.01 o
  -2 -14   2      542.78      503.07      9.89 o
  -1 -14   2       76.76       79.57     17.05 o
   0 -14   2      190.77      233.14      7.98 o
   1 -14   2     1026.44     1000.43     18.00 o
   2 -14   2     2795.69     2553.31     43.32 o
   3 -14   2     1863.23     1876.25     32.92 o
   4 -14   2       19.80       16.04     13.36 o
   5 -14   2      440.13      467.55     15.64 o
   6 -14   2      235.46      252.15     19.86 o
   7 -14   2      175.85      170.12     15.82 o
   8 -14   2      361.60      396.93     13.66 o
   9 -14   2     1102.42     1138.50     26.55 o
  10 -14   2     1802.62     1883.20     47.42 o
  11 -14   2       59.04       83.50     13.15 o
  12 -14   2      765.65      788.68     29.71 o
  13 -14   2      200.15      192.62     19.62 o
  14 -14   2      275.82      226.38     36.21 o
 -15 -13   2      451.75      339.58     38.32 o
 -14 -13   2      164.03      145.52     34.10 o
 -13 -13   2       23.04        1.05     13.71 o
 -12 -13   2       80.13       67.49     10.19 o
 -11 -13   2      291.78      293.52     13.71 o
 -10 -13   2     1350.81     1311.92     33.76 o
  -9 -13   2     6131.26     6203.81    123.25 o
  -8 -13   2       42.24       63.39      7.16 o
  -7 -13   2       75.38       71.32      5.91 o
  -6 -13   2      688.22      696.22     18.99 o
  -5 -13   2      276.33      269.57      8.02 o
  -4 -13   2     2708.98     2611.80     39.08 o
  -3 -13   2       95.55      122.84      5.16 o
  -2 -13   2      963.46      922.85     14.87 o
  -1 -13   2      861.22      751.42     14.75 o
   0 -13   2      765.77      859.60     23.56 o
   1 -13   2      725.17      664.26     15.03 o
   2 -13   2       18.89       36.12      5.87 o
   3 -13   2      874.40      915.88     18.08 o
   4 -13   2     3941.95     3929.17     54.84 o
   5 -13   2       99.05       78.78      7.91 o
   6 -13   2     3727.03     3628.53     56.81 o
   7 -13   2       78.49       95.33      7.41 o
   8 -13   2       41.75       46.96      6.50 o
   9 -13   2      627.36      616.48     17.13 o
  10 -13   2      828.47      852.44     51.68 o
  11 -13   2      752.73      794.64     25.66 o
  12 -13   2       15.26       11.60      8.63 o
  13 -13   2     1693.34     1647.70     47.47 o
  14 -13   2      157.64      170.13     33.74 o
  15 -13   2        2.88       43.59     30.58 o
 -15 -12   2      298.73      365.58     42.53 o
 -14 -12   2      138.37      144.82     23.90 o
 -13 -12   2      143.77      153.26     17.22 o
 -12 -12   2       27.15       18.63      9.14 o
 -11 -12   2      591.49      584.98     19.34 o
 -10 -12   2      843.52      789.30     22.85 o
  -9 -12   2      431.16      434.50     14.76 o
  -8 -12   2     2349.36     2351.10     49.95 o
  -7 -12   2      415.83      422.78     11.07 o
  -6 -12   2     2210.00     2078.21     90.58 o
  -5 -12   2      632.27      644.81     13.01 o
  -4 -12   2       25.07       26.43      4.22 o
  -3 -12   2       98.43      101.78     10.72 o
  -2 -12   2     3076.75     2948.29     39.19 o
  -1 -12   2     3400.77     3233.67     45.00 o
   0 -12   2      285.57      259.41      7.48 o
   1 -12   2       75.15       74.81      5.34 o
   2 -12   2       49.95       49.57     13.36 o
   3 -12   2    12222.17    12161.00    169.31 o
   4 -12   2      327.77      326.39      8.26 o
   5 -12   2    12832.38    12418.58    158.90 o
   6 -12   2      238.57      260.14      7.94 o
   7 -12   2      658.77      693.14     16.03 o
   8 -12   2      199.74      210.98      9.12 o
   9 -12   2     3099.02     3080.34     55.71 o
  10 -12   2      564.69      532.10     19.38 o
  11 -12   2      113.20      106.49     13.04 o
  12 -12   2      204.03      197.26     15.82 o
  13 -12   2       11.74       11.18     12.52 o
  14 -12   2      648.28      621.19     47.81 o
  15 -12   2      181.03      157.48     29.18 o
 -15 -11   2      263.29      247.47     31.64 o
 -14 -11   2      879.46     1088.47     80.86 o
 -13 -11   2     1907.67     2033.69     67.87 o
 -12 -11   2     2099.75     2137.59     50.29 o
 -11 -11   2      424.60      401.45     15.47 o
 -10 -11   2     1176.43     1121.65     29.18 o
  -9 -11   2       42.15       31.99      7.03 o
  -8 -11   2       78.00       77.68      5.66 o
  -7 -11   2        2.07        4.82     10.72 o
  -6 -11   2      138.01      147.40     12.83 o
  -5 -11   2        2.29       15.11      4.29 o
  -4 -11   2     4367.78     4309.84     80.64 o
  -3 -11   2     5513.57     5335.12     71.18 o
  -2 -11   2     1047.52      967.47     17.41 o
  -1 -11   2      792.87      796.63     12.96 o
   0 -11   2     3502.85     3517.22     49.92 o
   1 -11   2     2683.62     2570.27     40.32 o
   2 -11   2    11458.40    11157.37    153.36 o
   3 -11   2      507.35      502.61     11.17 o
   4 -11   2        4.02        9.07      4.09 o
   5 -11   2        3.25       11.05      4.14 o
   6 -11   2     6274.47     6304.73     84.31 o
   7 -11   2        3.99       17.79      5.98 o
   8 -11   2      211.38      192.69      7.94 o
   9 -11   2      108.64      120.65      8.61 o
  10 -11   2      555.15      562.09     20.35 o
  11 -11   2     2438.75     2472.37     70.52 o
  12 -11   2       13.86       12.19     22.50 o
  13 -11   2        5.09       11.02     27.94 o
  14 -11   2       25.84       32.84     19.17 o
  15 -11   2       19.73       -2.11     28.12 o
 -16 -10   2       26.74       20.39     25.31 o
 -15 -10   2      543.46      592.35     54.14 o
 -14 -10   2       41.27       47.45     14.41 o
 -13 -10   2       95.47      108.26     17.22 o
 -12 -10   2      161.43      152.91     10.90 o
 -11 -10   2      385.76      369.81     14.06 o
 -10 -10   2        0.13       -7.38      7.38 o
  -9 -10   2     1127.71     1069.63     26.02 o
  -8 -10   2     1606.46     1592.56     29.14 o
  -7 -10   2     1989.20     1978.94     33.56 o
  -6 -10   2     4274.50     3992.52     93.48 o
  -5 -10   2     5903.49     5789.72    145.52 o
  -4 -10   2      839.81      840.61     28.31 o
  -3 -10   2     7254.56     6923.24     82.87 o
  -2 -10   2     1552.14     1516.53     21.43 o
  -1 -10   2       13.56        8.57      2.07 o
   0 -10   2     1004.42      971.86     20.92 o
   1 -10   2      205.58      203.17     15.12 o
   2 -10   2     7576.52     7251.78    100.51 o
   3 -10   2      885.97      845.27     15.65 o
   4 -10   2     3306.24     3181.77     44.71 o
   5 -10   2     3170.69     3061.46     43.03 o
   6 -10   2      251.49      264.49     14.06 o
   7 -10   2       25.72       30.43      5.13 o
   8 -10   2      257.78      295.80      9.41 o
   9 -10   2     2096.24     2061.80     45.19 o
  10 -10   2      327.22      359.55     14.56 o
  11 -10   2        0.64       -7.03      9.95 o
  12 -10   2      178.57      204.17     18.63 o
  13 -10   2      842.79      917.11     83.32 o
  14 -10   2      149.40      168.52     22.63 o
  15 -10   2      473.14      548.39     47.81 o
  16 -10   2       62.20      -33.74     34.45 o
 -16  -9   2       88.41      116.35     32.69 o
 -15  -9   2      326.05      301.61     35.15 o
 -14  -9   2      112.44      107.21     16.87 o
 -13  -9   2        2.58       15.47     12.65 o
 -12  -9   2      212.19      209.85     11.25 o
 -11  -9   2      144.89      131.11      9.49 o
 -10  -9   2      242.55      220.40     10.19 o
  -9  -9   2      365.32      364.19     13.01 o
  -8  -9   2        3.00        0.42      4.88 o
  -7  -9   2       85.83       82.80      5.20 o
  -6  -9   2       49.26       67.65     13.18 o
  -5  -9   2     1410.54     1339.92     23.74 o
  -4  -9   2     5205.76     5345.02    121.92 o
  -3  -9   2     3305.46     3409.21     58.27 o
  -2  -9   2     9655.31     9584.72    113.08 o
  -1  -9   2    10838.74    10822.57    125.41 o
   0  -9   2     8448.08     8608.34    100.65 o
   1  -9   2      263.55      224.16     11.78 o
   2  -9   2      862.72      862.62     15.76 o
   3  -9   2      748.77      720.97     12.97 o
   4  -9   2       13.03       10.64      5.80 o
   5  -9   2      102.22       93.24     14.59 o
   6  -9   2        5.04       24.72      8.08 o
   7  -9   2       98.72       98.62      8.26 o
   8  -9   2     3231.70     3207.86    108.56 o
   9  -9   2      343.74      327.82     12.09 o
  10  -9   2       50.01       47.69      8.78 o
  11  -9   2      374.38      376.93     33.04 o
  12  -9   2     1747.32     1790.79     46.57 o
  13  -9   2      478.54      488.49     27.77 o
  14  -9   2      238.78      229.56     22.20 o
  15  -9   2      140.33      128.31     21.82 o
  16  -9   2       16.01       27.77     23.20 o
 -16  -8   2       72.23       96.66     24.96 o
 -15  -8   2      169.05      213.37     25.31 o
 -14  -8   2      321.04      323.75     25.31 o
 -13  -8   2        1.44       -4.92     12.30 o
 -12  -8   2       90.15      110.72     11.95 o
 -11  -8   2     1814.83     1823.47     43.26 o
 -10  -8   2     2231.21     2169.18     46.43 o
  -9  -8   2      529.49      492.53     14.77 o
  -8  -8   2      399.26      337.67      8.99 o
  -7  -8   2     5975.58     5924.08    232.88 o
  -6  -8   2     1794.80     1735.40     34.30 o
  -5  -8   2        3.00       14.48      2.57 o
  -4  -8   2    10913.98    10633.49    134.06 o
  -3  -8   2     3704.68     3827.58     60.76 o
  -2  -8   2    27339.45    26177.18    343.58 o
  -1  -8   2     8544.94     8176.96     95.31 o
   0  -8   2     1382.85     1298.91     22.34 o
   1  -8   2      106.33      152.88     11.25 o
   2  -8   2    15065.82    14838.23    193.74 o
   3  -8   2    17270.98    16844.51    204.32 o
   4  -8   2      988.71     1009.05     32.35 o
   5  -8   2        9.56       11.85      3.20 o
   6  -8   2     3803.42     3676.34     46.17 o
   7  -8   2     5430.23     5297.99    141.78 o
   8  -8   2      305.57      326.69     19.86 o
   9  -8   2     1407.69     1385.60     55.39 o
  10  -8   2     7888.42     7953.75    206.31 o
  11  -8   2     2235.51     2316.26     51.98 o
  12  -8   2     1831.61     1882.16     45.15 o
  13  -8   2      828.23      905.23     37.65 o
  14  -8   2        0.98        3.68     16.96 o
  15  -8   2      489.30      495.44     29.88 o
  16  -8   2      250.97      234.11     30.93 o
 -16  -7   2      338.86      320.94     34.80 o
 -15  -7   2      936.24     1076.88     69.96 o
 -14  -7   2       87.38       85.77     20.04 o
 -13  -7   2      332.72      339.93     20.39 o
 -12  -7   2       48.90       63.27     11.25 o
 -11  -7   2     8441.15     8478.42    165.62 o
 -10  -7   2     2288.52     2169.25     45.02 o
  -9  -7   2     1580.28     1457.13     48.18 o
  -8  -7   2     2084.50     1894.53     31.77 o
  -7  -7   2      517.00      497.74     10.16 o
  -6  -7   2       68.25       53.21      4.79 o
  -5  -7   2      601.38      679.78     31.12 o
  -4  -7   2     1173.56     1085.11     17.06 o
  -3  -7   2     3836.47     3618.80     47.54 o
  -2  -7   2        0.19        8.86      5.98 o
  -1  -7   2     5441.77     5664.49     68.09 o
   0  -7   2     1979.65     2091.19     28.93 o
   1  -7   2    11866.81    11429.35    192.82 o
   2  -7   2     5214.22     5006.70     95.94 o
   3  -7   2      385.86      411.10      7.21 o
   4  -7   2     4514.49     4673.68     76.81 o
   5  -7   2    10080.03    10168.74    118.73 o
   6  -7   2       13.56       18.36      2.27 o
   7  -7   2     5683.66     5654.79    152.72 o
   8  -7   2     3627.48     3574.07     65.29 o
   9  -7   2     1343.72     1373.06     28.16 o
  10  -7   2     2129.60     2078.64     91.45 o
  11  -7   2        7.50        9.31      6.71 o
  12  -7   2       34.15       32.08      7.98 o
  13  -7   2      453.99      420.07     23.94 o
  14  -7   2      234.86      214.33     69.78 o
  15  -7   2      355.27      309.95     22.86 o
  16  -7   2      166.33      170.81     58.70 o
 -16  -6   2      178.55      197.20     34.80 o
 -15  -6   2        0.93        4.22     25.66 o
 -14  -6   2      976.74     1137.73     44.30 o
 -13  -6   2      242.68      237.63     16.52 o
 -12  -6   2      171.17      178.92     15.82 o
 -11  -6   2      166.56      179.62      9.49 o
 -10  -6   2     1944.37     1794.46     40.10 o
  -9  -6   2        0.86        6.35      8.79 o
  -8  -6   2     5940.36     5925.45    220.54 o
  -7  -6   2       43.88       48.21      4.39 o
  -6  -6   2     1873.94     1751.62     48.90 o
  -5  -6   2     1879.01     2041.53     25.82 o
  -4  -6   2      750.99      869.74     37.45 o
  -3  -6   2     1262.86     1327.80     20.22 o
  -2  -6   2     2839.01     3051.04     40.81 o
  -1  -6   2       57.97       55.46      2.02 o
   0  -6   2     3377.00     3644.11     51.96 o
   1  -6   2     4498.85     4294.54     59.64 o
   2  -6   2     2680.16     2599.38     30.19 o
   3  -6   2     8968.75     8718.50    100.88 o
   4  -6   2    10430.08    10068.93    115.50 o
   5  -6   2      627.91      584.36      8.26 o
   6  -6   2      184.15      175.64     13.36 o
   7  -6   2      824.51      890.00     50.63 o
   8  -6   2     9029.40     9113.57    141.25 o
   9  -6   2      974.44      914.92     52.39 o
  10  -6   2       18.77       14.87      5.98 o
  11  -6   2     2522.53     2640.64     83.19 o
  12  -6   2       17.27       13.50      7.60 o
  13  -6   2     1955.99     1928.99     58.56 o
  14  -6   2        0.19       -8.60     21.44 o
  15  -6   2      163.82      134.08     16.70 o
  16  -6   2      186.14      176.40     24.47 o
 -16  -5   2      147.47      152.91     32.34 o
 -15  -5   2     1059.96     1349.40     81.57 o
 -14  -5   2        0.98        8.79     18.63 o
 -13  -5   2      211.64      240.79     17.22 o
 -12  -5   2      213.86      216.18     16.87 o
 -11  -5   2     1269.86     1238.10     29.54 o
 -10  -5   2        2.06        9.84      5.27 o
  -9  -5   2      396.79      411.69     11.73 o
  -8  -5   2      494.18      503.53     11.58 o
  -7  -5   2       37.03       43.00      5.45 o
  -6  -5   2     1310.90     1353.06     51.18 o
  -5  -5   2     3161.57     3208.91    136.44 o
  -4  -5   2     2880.52     2944.63     46.83 o
  -3  -5   2     3483.83     3479.90     45.69 o
  -2  -5   2     5278.46     5357.15     69.01 o
  -1  -5   2     7899.40     8005.06     93.00 o
   0  -5   2    54970.93    55478.85   1260.27 o
   1  -5   2     5308.39     5438.55     74.13 o
   2  -5   2     3139.01     3361.22     39.93 o
   3  -5   2     4603.64     4761.87     52.26 o
   4  -5   2      478.69      402.26     11.95 o
   5  -5   2      367.14      378.84      6.68 o
   6  -5   2      564.26      582.87     25.31 o
   7  -5   2     1768.20     1681.84     27.09 o
   8  -5   2      447.91      513.28     21.80 o
   9  -5   2     1243.66     1294.93     23.28 o
  10  -5   2       15.96       35.95      5.90 o
  11  -5   2     2241.63     2258.42     50.83 o
  12  -5   2      781.56      805.98     18.40 o
  13  -5   2      236.97      228.13     14.41 o
  14  -5   2      304.01      347.23     63.80 o
  15  -5   2       31.68       38.67     19.27 o
  16  -5   2        4.18       -4.00     25.83 o
 -17  -4   2        7.78       -6.12     50.44 o
 -16  -4   2       64.54       42.18     30.58 o
 -15  -4   2       10.70       27.07     27.77 o
 -14  -4   2      178.81      124.08     17.58 o
 -13  -4   2      455.43      492.86     24.61 o
 -12  -4   2       89.49       98.07     15.11 o
 -11  -4   2       79.43       85.42     11.60 o
 -10  -4   2      262.05      265.05      9.84 o
  -9  -4   2     4171.88     3965.78    119.69 o
  -8  -4   2       28.27       43.33      4.57 o
  -7  -4   2     2810.56     2708.58    104.35 o
  -6  -4   2     2516.68     2477.62     59.13 o
  -5  -4   2     2903.67     3131.24     68.66 o
  -4  -4   2     5652.81     5304.91     67.02 o
  -3  -4   2     1099.63     1146.74     15.39 o
  -2  -4   2    58242.86    58582.86   1314.84 o
  -1  -4   2    38140.82    37683.66    854.58 o
   0  -4   2     4905.91     5051.21     58.83 o
   1  -4   2    21717.08    20399.79    611.53 o
   2  -4   2    24876.51    25322.92    470.36 o
   3  -4   2    10225.30    10578.56    119.70 o
   4  -4   2        3.11       13.35      2.11 o
   5  -4   2    11506.07    11598.48    162.03 o
   6  -4   2     2506.87     2497.98     38.22 o
   7  -4   2     5581.25     5451.90     79.83 o
   8  -4   2      116.95      126.72      6.09 o
   9  -4   2        0.60       15.92      4.55 o
  10  -4   2       48.01       50.70      5.47 o
  11  -4   2     3099.49     3149.35     74.59 o
  12  -4   2      651.59      628.71     24.26 o
  13  -4   2       49.39       73.71     23.73 o
  14  -4   2       48.76       28.87     10.11 o
  15  -4   2       68.47       88.90     19.77 o
  16  -4   2       28.53       30.23     25.66 o
 -17  -3   2       29.75        8.34     21.09 o
 -16  -3   2     2660.51     2892.60    155.81 o
 -15  -3   2      193.93      203.17     23.90 o
 -14  -3   2       99.27       92.09     20.04 o
 -13  -3   2       22.80       13.01     12.30 o
 -12  -3   2      539.90      511.86     21.44 o
 -11  -3   2    11918.51    11303.90    265.32 o
 -10  -3   2        0.04        9.49      3.87 o
  -9  -3   2     5605.32     5429.21     91.58 o
  -8  -3   2      711.37      731.20     47.47 o
  -7  -3   2     4030.43     3916.91     51.95 o
  -6  -3   2      197.64      163.42      4.61 o
  -5  -3   2       92.79       67.04      6.33 o
  -4  -3   2     3194.50     3019.95     40.38 o
  -3  -3   2    12073.42    12012.43    169.11 o
  -2  -3   2     2452.36     2431.85     29.58 o
  -1  -3   2      609.01      656.08      8.83 o
   0  -3   2     7127.34     7561.29    172.10 o
   1  -3   2      253.96      274.00      3.45 o
   2  -3   2       86.14       79.28      1.94 o
   4  -3   2     3459.58     3790.51     54.97 o
   5  -3   2     1957.68     1984.35     50.15 o
   6  -3   2     2431.18     2338.46     39.21 o
   7  -3   2     2765.04     2748.88     71.44 o
   8  -3   2     3126.43     2898.27     51.07 o
   9  -3   2      960.77      930.80     20.22 o
  10  -3   2        0.16        8.24      5.70 o
  11  -3   2     1062.03     1006.49     33.75 o
  12  -3   2      510.56      505.56     19.34 o
  13  -3   2      208.35      204.07     20.74 o
  14  -3   2       81.09       77.56     15.47 o
  15  -3   2     1954.41     2081.10     55.78 o
  16  -3   2      353.53      290.36     37.96 o
 -17  -2   2        1.32        0.89     17.69 o
 -16  -2   2      257.37      288.15     23.64 o
 -15  -2   2     1196.37     1338.55     67.51 o
 -14  -2   2       69.76       65.73     20.04 o
 -13  -2   2     2836.66     2931.33     83.72 o
 -12  -2   2      191.75      228.84     17.93 o
 -11  -2   2      462.89      474.94     19.34 o
 -10  -2   2     1214.50     1213.16     24.61 o
  -9  -2   2     3706.92     3808.81     66.88 o
  -8  -2   2      550.62      533.13     53.44 o
  -7  -2   2      441.24      351.20      6.69 o
  -6  -2   2      798.92      835.03     12.08 o
  -5  -2   2     5671.33     5966.68     75.64 o
  -4  -2   2     1496.92     1436.42     48.21 o
  -3  -2   2       15.65       29.07      1.85 o
  -2  -2   2      674.61      731.64     15.83 o
  -1  -2   2      586.09      650.93      8.80 o
   0  -2   2     2568.29     2746.40     28.33 o
   1  -2   2       11.30       30.18      0.88 o
   2  -2   2     4018.26     4146.90     47.78 o
   3  -2   2    22078.74    22247.05    409.16 o
   4  -2   2       39.06       85.77      4.57 o
   5  -2   2      380.97      427.87     11.25 o
   6  -2   2      430.49      413.10     11.25 o
   7  -2   2      243.15      219.36      9.14 o
   8  -2   2      151.61      165.92      8.44 o
   9  -2   2      533.40      583.95     17.23 o
  10  -2   2      723.36      698.33     39.90 o
  11  -2   2      252.07      272.56     10.12 o
  12  -2   2      489.36      493.92     18.28 o
  13  -2   2        3.27       25.59      9.72 o
  14  -2   2       15.17       15.16     11.49 o
  15  -2   2       23.31       48.12     20.39 o
  16  -2   2      143.52      155.04     24.25 o
  17  -2   2       10.06       35.50     28.82 o
 -17  -1   2        0.98       14.49     16.53 o
 -16  -1   2       67.48       68.82     18.66 o
 -15  -1   2      165.26      196.68     20.69 o
 -14  -1   2        5.85       52.72     23.90 o
 -13  -1   2       18.42       28.12     13.01 o
 -12  -1   2     1141.16     1066.80     36.57 o
 -11  -1   2      838.39      849.79     28.83 o
 -10  -1   2     1515.65     1347.63     39.39 o
  -9  -1   2       10.97        9.49      3.16 o
  -8  -1   2      605.75      627.93     29.01 o
  -7  -1   2     2623.58     2564.86     32.68 o
  -6  -1   2    30495.07    31039.55    700.34 o
  -5  -1   2     3874.70     3942.58    176.19 o
  -4  -1   2     1961.34     1542.35     50.87 o
  -3  -1   2     5632.62     6481.35     76.36 o
  -2  -1   2     3351.48     3535.35     63.92 o
  -1  -1   2    20972.07    22195.24    503.77 o
   0  -1   2     2109.33     2205.57     50.35 o
   1  -1   2    26238.19    27846.22    568.59 o
   2  -1   2    12850.27    13249.50    211.27 o
   3  -1   2     9651.66     9781.06    260.70 o
   4  -1   2     2051.27     2322.70     46.47 o
   5  -1   2     2949.45     2934.30     57.40 o
   6  -1   2     4420.21     4244.22     81.73 o
   7  -1   2    13741.71    13088.44    242.99 o
   8  -1   2     2109.91     2073.13     43.27 o
   9  -1   2     4257.41     4149.83    237.10 o
  10  -1   2     1075.97     1003.18     25.67 o
  11  -1   2      316.59      313.92     13.01 o
  12  -1   2     1086.67     1033.72     27.43 o
  13  -1   2      858.89      847.65     26.37 o
  14  -1   2      206.55      244.26     14.59 o
  15  -1   2        9.36       19.82     14.04 o
  16  -1   2      102.46      100.59     32.34 o
  17  -1   2     1372.18     1125.55     56.91 o
 -17   0   2       74.72       35.50     33.04 o
 -16   0   2        5.01       14.25     21.22 o
 -15   0   2      336.57      344.60     22.80 o
 -14   0   2       15.84       34.45     19.68 o
 -13   0   2        8.16       10.54     20.04 o
 -12   0   2       12.87       16.17      9.84 o
 -11   0   2     4469.42     4549.57    111.94 o
 -10   0   2      531.01      498.51     15.12 o
  -9   0   2      183.36      178.92      4.57 o
  -8   0   2     4911.28     4800.09     61.99 o
  -7   0   2      831.80      768.37     17.05 o
  -6   0   2    37640.97    39163.12    894.64 o
  -5   0   2        8.92        7.88      1.75 o
  -4   0   2      361.11      333.93      6.68 o
  -3   0   2    35075.47    37901.96   1272.61 o
  -2   0   2      133.58      152.75      2.66 o
  -1   0   2     4968.28     5193.17    104.31 o
   1   0   2      153.79      160.50      1.99 o
   2   0   2    17231.79    17822.10    589.98 o
   4   0   2     2456.00     3096.64     37.59 o
   5   0   2     3073.86     2913.40     55.99 o
   6   0   2       49.42       67.49      5.98 o
   7   0   2     7710.05     7665.47    531.21 o
   8   0   2       21.78       35.12      4.92 o
   9   0   2       62.06      105.48      9.84 o
  10   0   2        2.13       -1.41      5.98 o
  11   0   2      571.90      615.93     21.44 o
  12   0   2        7.64       15.82      8.44 o
  13   0   2      352.94      359.96     16.52 o
  14   0   2      418.81      401.10     23.55 o
  15   0   2        9.57       10.82     12.01 o
  16   0   2       39.83       30.73     13.70 o
  17   0   2      671.09      467.91     41.83 o
 -17   1   2       40.70       30.58     22.85 o
 -16   1   2      535.53      476.79     80.50 o
 -15   1   2       49.69       42.90     22.67 o
 -14   1   2     1674.29     1747.33     81.06 o
 -13   1   2      767.86      782.22     30.32 o
 -12   1   2     2700.33     2633.06     56.99 o
 -11   1   2       68.52       69.60     10.55 o
 -10   1   2        8.35       18.98      7.38 o
  -9   1   2       81.21       97.37      7.38 o
  -8   1   2     1749.32     1739.77     24.62 o
  -7   1   2     2379.91     2289.78     33.08 o
  -6   1   2     4523.77     4743.76    202.26 o
  -5   1   2      954.03     1041.76     43.61 o
  -4   1   2     1698.38     1663.78    117.03 o
  -3   1   2    21819.13    21933.61    500.19 o
  -2   1   2       57.10       79.71      2.02 o
  -1   1   2    24846.18    23405.20   1132.78 o
   0   1   2      665.82      784.22     34.68 o
   1   1   2    27284.75    27306.32    631.37 o
   2   1   2    24102.81    23562.83    542.97 o
   3   1   2    15933.89    16410.20    234.19 o
   4   1   2     2780.17     2795.72     53.01 o
   5   1   2     9209.38     9332.15    320.23 o
   6   1   2      552.77      720.95      9.77 o
   7   1   2     3188.44     3243.85    236.90 o
   8   1   2     7719.88     7359.64    138.22 o
   9   1   2      874.33      812.56     20.74 o
  10   1   2        6.25       16.17      6.68 o
  11   1   2      221.80      205.29     11.60 o
  12   1   2     1765.76     1736.93     40.79 o
  13   1   2       11.59       18.63     15.47 o
  14   1   2      781.24      857.82     38.67 o
  15   1   2      188.93      194.39     22.85 o
  16   1   2      105.15      114.75     16.74 o
  17   1   2      104.59       76.87     22.50 o
 -17   2   2      118.31      130.41     34.10 o
 -16   2   2       94.66      172.24     33.39 o
 -15   2   2      536.80      517.49     26.47 o
 -14   2   2      920.94      960.17     39.15 o
 -13   2   2       19.51       24.21     10.61 o
 -12   2   2       65.23       57.83     13.53 o
 -11   2   2      267.06      280.87     14.76 o
 -10   2   2      339.88      350.13     13.71 o
  -9   2   2     2318.64     2189.97     46.09 o
  -8   2   2     3903.36     3890.01     49.64 o
  -7   2   2      446.11      401.99      6.89 o
  -6   2   2        0.20        2.03      1.58 o
  -5   2   2     6958.88     7162.63    354.82 o
  -4   2   2     1238.57     1208.88     21.64 o
  -3   2   2    15033.46    15417.42    187.42 o
  -2   2   2     3253.40     3496.24     39.09 o
  -1   2   2      519.62      605.16     12.84 o
   0   2   2     1892.11     1929.75     22.95 o
   1   2   2      205.52      233.70      2.79 o
   2   2   2     4633.30     4638.65     74.03 o
   3   2   2     7305.00     7447.72    179.89 o
   4   2   2      141.96      236.94      4.03 o
   5   2   2     4063.71     4079.05    102.71 o
   6   2   2     1516.44     1431.21     31.13 o
   7   2   2     1475.81     1524.69     20.75 o
   8   2   2     1467.79     1296.37     28.49 o
   9   2   2      264.40      228.49     10.19 o
  10   2   2      233.84      252.74     11.95 o
  11   2   2      505.04      495.33     17.23 o
  12   2   2       32.32       30.23     11.60 o
  13   2   2     1317.29     1471.18     48.17 o
  14   2   2        7.80       21.44     12.65 o
  15   2   2      247.72      248.52     20.04 o
  16   2   2       17.12       39.37     18.28 o
 -17   3   2      101.39      188.41     53.78 o
 -16   3   2      243.52      201.07     37.61 o
 -15   3   2       47.70       22.14     18.63 o
 -14   3   2      585.61      597.53     45.53 o
 -13   3   2      198.36      189.03     13.53 o
 -12   3   2      223.19      209.88     12.86 o
 -11   3   2     4031.09     4018.82     82.88 o
 -10   3   2      436.38      379.94     11.98 o
  -9   3   2      242.74      247.08      9.89 o
  -8   3   2       66.82       64.06      5.98 o
  -7   3   2      907.12      894.08     21.98 o
  -6   3   2     4498.68     4311.19    138.11 o
  -5   3   2     1023.41     1174.13     15.43 o
  -4   3   2     3474.79     3440.24     67.13 o
  -3   3   2      441.93      468.82      8.11 o
  -2   3   2     9314.40     9398.80    219.85 o
  -1   3   2     6171.93     6088.02     81.33 o
   0   3   2     7790.48     7968.73     97.55 o
   1   3   2        1.70       11.42      1.35 o
   2   3   2     7946.05     8034.03     85.67 o
   3   3   2    26275.90    26256.51    542.50 o
   4   3   2     9695.72     9440.79    189.82 o
   5   3   2     1805.58     1889.26     50.67 o
   6   3   2        0.21        9.67      1.22 o
   7   3   2        2.89       13.05      3.34 o
   8   3   2      545.81      570.30     10.16 o
   9   3   2        2.19        7.03      7.73 o
  10   3   2       73.32       71.71      8.44 o
  11   3   2       43.43       67.84     11.25 o
  12   3   2      304.15      298.09     17.22 o
  13   3   2        2.23        1.41     15.11 o
  14   3   2      615.43      671.46     33.75 o
  15   3   2       28.60       41.48     17.57 o
  16   3   2       71.63       74.17     17.93 o
 -17   4   2       60.47       -7.03     23.20 o
 -16   4   2       47.25       37.61     28.82 o
 -15   4   2       33.86       49.91     20.04 o
 -14   4   2       56.61       52.81     17.22 o
 -13   4   2      221.73      249.59     28.30 o
 -12   4   2      498.53      489.45     61.17 o
 -11   4   2      964.24      988.09     26.38 o
 -10   4   2       15.37       15.64     20.04 o
  -9   4   2       35.69       35.53      6.50 o
  -8   4   2    23255.62    23369.59    643.80 o
  -7   4   2     2463.33     2487.25     40.99 o
  -6   4   2     6874.59     6853.08     86.05 o
  -5   4   2     7797.45     7973.09    109.73 o
  -4   4   2    27528.72    27550.61    523.93 o
  -3   4   2       53.52       55.45      3.20 o
  -2   4   2    40639.76    42022.68    963.81 o
  -1   4   2    46608.86    45579.23   1039.63 o
   0   4   2    12265.00    12013.24    157.87 o
   1   4   2     2199.47     2174.04     25.68 o
   2   4   2     9653.94    10267.47    111.11 o
   3   4   2     7570.88     7359.05     84.77 o
   4   4   2      905.59      975.27     31.13 o
   5   4   2      547.71      483.89      8.77 o
   6   4   2     4834.08     4562.76    116.44 o
   7   4   2     9193.26     8977.89    334.00 o
   8   4   2      207.78      214.15      6.86 o
   9   4   2       49.17       68.11      4.50 o
  10   4   2    10309.77     9804.16    238.41 o
  11   4   2      307.32      270.68     15.82 o
  12   4   2     1343.97     1306.30     42.90 o
  13   4   2        5.11       15.47     11.25 o
  14   4   2      117.30       85.42     16.52 o
  15   4   2       13.31       10.19     18.98 o
  16   4   2       34.20       50.26     17.93 o
 -17   5   2      141.41       93.85     32.69 o
 -16   5   2       24.24       -1.41     30.23 o
 -15   5   2      601.64      645.79     44.30 o
 -14   5   2       94.51       98.26     37.96 o
 -13   5   2        0.04       -3.34     10.54 o
 -12   5   2      411.19      414.54     19.69 o
 -11   5   2      854.32      875.80     28.40 o
 -10   5   2      735.64      833.50     28.43 o
  -9   5   2     2526.12     2559.52    144.60 o
  -8   5   2      193.04      227.92      7.75 o
  -7   5   2     5648.28     5322.46    134.96 o
  -6   5   2       58.84       75.75      3.12 o
  -5   5   2      272.89      392.49     13.18 o
  -4   5   2      942.74     1076.38     24.09 o
  -3   5   2    22745.72    22567.40    701.10 o
  -2   5   2     7310.93     7098.96     96.57 o
  -1   5   2    29089.36    28661.26    544.78 o
   0   5   2    33334.20    32707.47    604.25 o
   1   5   2      840.44      849.73     14.42 o
   2   5   2     1404.57     1605.26     25.69 o
   3   5   2     1127.16     1086.83     26.73 o
   4   5   2      860.08     1019.63     14.40 o
   5   5   2      398.84      426.83     28.30 o
   6   5   2     1820.17     1846.90     38.70 o
   7   5   2     1871.75     1687.27     27.47 o
   8   5   2      933.78      855.30     18.18 o
   9   5   2     1874.80     1716.48    101.12 o
  10   5   2       90.03       84.36      5.27 o
  11   5   2     1366.70     1360.14     42.55 o
  12   5   2     1750.22     1765.73     52.40 o
  13   5   2      467.11      465.79     23.55 o
  14   5   2       79.62       78.03     14.76 o
  15   5   2       73.23       82.95     17.93 o
  16   5   2        5.36        1.76     16.52 o
 -17   6   2      437.43      400.75     45.70 o
 -16   6   2      288.74      244.66     34.80 o
 -15   6   2      441.08      474.81     50.80 o
 -14   6   2      152.52      178.81     14.68 o
 -13   6   2      979.15      985.09     46.59 o
 -12   6   2       20.53       31.74      9.18 o
 -11   6   2     1344.91     1322.92     69.27 o
 -10   6   2      265.41      241.99     34.10 o
  -9   6   2       29.09       22.77      3.42 o
  -8   6   2      889.01      885.71     21.03 o
  -7   6   2       25.20       35.18      4.92 o
  -6   6   2      888.17      875.73     14.35 o
  -5   6   2     4582.28     4442.51     63.16 o
  -4   6   2     3935.03     4122.40     77.86 o
  -3   6   2     4641.81     4904.00     86.92 o
  -2   6   2     2705.54     2817.23     42.44 o
  -1   6   2    16562.20    16009.74    209.37 o
   0   6   2       42.95      123.02      7.91 o
   1   6   2    17712.69    17984.05    203.29 o
   2   6   2     1008.52      969.93     18.64 o
   3   6   2       92.19      115.71      4.57 o
   4   6   2      268.52      304.39     15.64 o
   5   6   2     1730.28     1639.55     76.52 o
   6   6   2      133.73      135.74      5.46 o
   7   6   2     4781.77     4547.52     66.71 o
   8   6   2      380.24      364.61     16.87 o
   9   6   2        6.41       14.69     19.68 o
  10   6   2       76.16       73.46      5.98 o
  11   6   2     1203.52     1136.44     38.33 o
  12   6   2      124.24      112.48     14.06 o
  13   6   2      202.93      184.19     18.63 o
  14   6   2       17.43       32.34     12.65 o
  15   6   2        0.44      -11.60     15.47 o
  16   6   2        0.42       23.20     14.76 o
 -16   7   2      187.64      192.63     29.88 o
 -15   7   2       69.95      102.67     18.40 o
 -14   7   2       48.84       70.08     10.47 o
 -13   7   2      639.41      670.20     42.54 o
 -12   7   2      268.00      274.94     14.18 o
 -11   7   2     2387.08     2319.48    149.85 o
 -10   7   2     1221.00     1202.72     29.12 o
  -9   7   2     2689.38     2615.19    187.70 o
  -8   7   2       51.36       83.24      5.26 o
  -7   7   2     3563.41     3498.73     75.33 o
  -6   7   2     4151.21     4147.62    132.76 o
  -5   7   2     2380.96     2341.99     94.84 o
  -4   7   2     3093.05     3158.31     79.22 o
  -3   7   2     1195.94     1132.53     21.81 o
  -2   7   2     1658.48     1281.25     21.15 o
  -1   7   2    15866.07    15305.79    204.25 o
   0   7   2      133.61      113.79      4.65 o
   1   7   2     1815.39     1726.80     23.70 o
   2   7   2     1364.86     1268.83     24.10 o
   3   7   2     8830.79     8089.56    186.01 o
   4   7   2       12.74        6.24      3.20 o
   5   7   2     9079.17     8724.11    267.93 o
   6   7   2      131.79      143.24      5.85 o
   7   7   2     1154.47     1002.96     18.86 o
   8   7   2     2989.50     2930.26     80.93 o
   9   7   2     1119.82     1069.65     25.67 o
  10   7   2     2559.54     2478.61     51.36 o
  11   7   2     3638.99     3426.87     92.19 o
  12   7   2      156.15      133.57     14.41 o
  13   7   2        2.83       24.25     16.17 o
  14   7   2      246.87      173.30     18.28 o
  15   7   2      340.46      438.35     28.12 o
  16   7   2      154.35      135.33     18.28 o
 -16   8   2      553.97      432.04     41.13 o
 -15   8   2       32.61        2.95     16.05 o
 -14   8   2      633.92      599.66     21.65 o
 -13   8   2     3532.40     3785.73    104.67 o
 -12   8   2     1194.95     1188.80     78.59 o
 -11   8   2      629.83      689.80     76.11 o
 -10   8   2     2828.98     2715.48    246.97 o
  -9   8   2     1953.14     1894.68     91.45 o
  -8   8   2     1618.14     1543.85     57.68 o
  -7   8   2       82.68       86.10      4.70 o
  -6   8   2       36.88       49.49      5.62 o
  -5   8   2      400.79      405.51      8.41 o
  -4   8   2      859.50      928.97     15.36 o
  -3   8   2       16.01       -1.10      3.60 o
  -2   8   2     3268.55     3227.05     46.84 o
  -1   8   2     1098.75      959.14     16.94 o
   0   8   2    16683.31    16157.48    211.18 o
   1   8   2       18.59       20.00      3.51 o
   2   8   2     5480.26     5409.64     64.90 o
   3   8   2     9442.28     9243.20    151.20 o
   4   8   2    15907.35    15470.63    363.45 o
   5   8   2      128.93      123.82      5.20 o
   6   8   2     1835.80     1662.21     44.85 o
   7   8   2     3135.87     2904.29    112.08 o
   8   8   2      340.57      316.16     10.77 o
   9   8   2     1038.43      941.27     22.85 o
  10   8   2     3149.27     3096.14     63.33 o
  11   8   2       54.51       45.34      6.33 o
  12   8   2       32.55       37.26     13.36 o
  13   8   2       65.08       38.66     16.87 o
  14   8   2     2726.72     2914.85     92.16 o
  15   8   2       32.47       35.50     14.76 o
  16   8   2     1397.49     1496.46     75.60 o
 -16   9   2      267.39      256.12     44.64 o
 -15   9   2      656.48      590.69     46.05 o
 -14   9   2      437.64      441.03     26.72 o
 -13   9   2      404.07      380.17     18.07 o
 -12   9   2       11.95       12.21     18.10 o
 -11   9   2     6841.21     6788.92    398.34 o
 -10   9   2      438.08      448.22     16.36 o
  -9   9   2      135.02      116.65     13.01 o
  -8   9   2     4018.21     3789.45    183.04 o
  -7   9   2     6000.66     6015.37    280.26 o
  -6   9   2     5212.36     4967.20    124.35 o
  -5   9   2      791.02      781.19     27.43 o
  -4   9   2     4776.96     4662.75    172.28 o
  -3   9   2     4780.92     4780.85     80.16 o
  -2   9   2     9510.73     9433.74    128.98 o
  -1   9   2     5092.49     5132.62     72.83 o
   0   9   2      183.92      269.17      7.82 o
   1   9   2     1788.84     1874.28     53.30 o
   2   9   2        5.17       -3.26      3.26 o
   3   9   2    10600.10    10173.56    120.73 o
   4   9   2        1.68        3.89      7.73 o
   5   9   2        7.17       18.04     12.83 o
   6   9   2     3069.55     2977.18     42.50 o
   7   9   2     1204.43     1148.85     33.05 o
   8   9   2      864.87      784.13     18.82 o
   9   9   2      252.95      245.01     10.55 o
  10   9   2      266.17      272.08     11.60 o
  11   9   2        0.92        6.68      6.33 o
  12   9   2      768.42      773.10     30.59 o
  13   9   2        2.86       -5.27     11.60 o
  14   9   2       35.38       69.60     16.52 o
  15   9   2     1158.04     1236.56     54.50 o
 -16  10   2      808.43      722.46     58.71 o
 -15  10   2       11.06        6.39     10.80 o
 -14  10   2       18.55       12.31     15.47 o
 -13  10   2       83.62       81.27     11.15 o
 -12  10   2       78.92       70.11     14.41 o
 -11  10   2      363.98      361.85     21.62 o
 -10  10   2       47.07       40.02      5.37 o
  -9  10   2     1373.64     1316.86     81.93 o
  -8  10   2      755.43      734.66     18.63 o
  -7  10   2      828.92      783.79     53.09 o
  -6  10   2     3847.34     3816.32    170.91 o
  -5  10   2     1934.14     1926.93     29.74 o
  -4  10   2     6204.88     5981.86    174.30 o
  -3  10   2      273.15      260.74      8.04 o
  -2  10   2     1382.89     1381.65     23.89 o
  -1  10   2     1206.03     1139.13     20.45 o
   0  10   2      210.54      201.32      6.92 o
   1  10   2     1927.23     1879.92     25.63 o
   2  10   2    10459.09    10030.53    115.93 o
   3  10   2       84.88       83.60     17.22 o
   4  10   2        7.12       18.01      4.22 o
   5  10   2       77.21       64.24      4.51 o
   6  10   2     1788.88     1662.81     29.90 o
   7  10   2     2326.89     2260.04     83.55 o
   8  10   2     1196.73     1155.47     28.13 o
   9  10   2      777.87      803.36     21.45 o
  10  10   2       94.51      113.18      9.84 o
  11  10   2      546.47      505.17     18.28 o
  12  10   2       16.52       16.87     12.30 o
  13  10   2     1340.60     1514.76     51.69 o
  14  10   2      102.55      117.75     15.11 o
  15  10   2      578.27      650.71     42.19 o
 -16  11   2       13.87       68.89     33.39 o
 -15  11   2      547.26      530.31     26.51 o
 -14  11   2       14.93        8.03     11.70 o
 -13  11   2     1494.36     1638.26     43.08 o
 -12  11   2        0.22       13.37     16.52 o
 -11  11   2      150.97      123.00     12.91 o
 -10  11   2       46.38       44.61      6.23 o
  -9  11   2      224.37      227.75     15.82 o
  -8  11   2      111.75      120.56     11.78 o
  -7  11   2       38.07       50.12      8.79 o
  -6  11   2       22.96       35.12      4.39 o
  -5  11   2     2006.39     2075.51     44.15 o
  -4  11   2     8150.76     7788.41    150.08 o
  -3  11   2     3701.74     3656.57     80.80 o
  -2  11   2    16012.21    15414.43    346.13 o
  -1  11   2     1476.00     1510.95     44.67 o
   0  11   2     1339.44     1322.76     33.06 o
   1  11   2     5618.87     5534.55     70.50 o
   2  11   2       19.40       18.41      5.80 o
   3  11   2     1897.40     1815.70     25.86 o
   4  11   2      357.15      322.38      7.92 o
   5  11   2      119.85      111.81      5.55 o
   6  11   2        0.21       -6.62      6.68 o
   7  11   2     3815.56     3652.66     59.51 o
   8  11   2      817.40      782.98     20.39 o
   9  11   2     2119.57     2074.45     46.08 o
  10  11   2      637.62      622.26     19.34 o
  11  11   2      211.56      194.39     10.55 o
  12  11   2        0.43        6.68     11.25 o
  13  11   2       14.48       -2.46     16.52 o
  14  11   2      314.46      309.69     25.66 o
  15  11   2        8.17       -8.44     16.87 o
 -15  12   2     1634.40     1330.23     57.32 o
 -14  12   2      106.21       87.92     14.48 o
 -13  12   2        0.01       -2.79     30.23 o
 -12  12   2     1585.86     1664.25     43.36 o
 -11  12   2      361.24      353.52     18.10 o
 -10  12   2      183.16      195.96      9.88 o
  -9  12   2        1.00        9.09      5.79 o
  -8  12   2     2459.50     2484.70    189.08 o
  -7  12   2      855.37      857.52     27.25 o
  -6  12   2     3616.40     3567.22    149.23 o
  -5  12   2       32.60       59.92      4.64 o
  -4  12   2       31.21       30.45      5.47 o
  -3  12   2      432.78      388.61     10.34 o
  -2  12   2       28.69       24.00      5.10 o
  -1  12   2      260.54      252.15     16.70 o
   0  12   2      938.91      887.03     20.75 o
   1  12   2     3219.32     3063.41     40.74 o
   2  12   2      839.67      786.41     15.12 o
   3  12   2     2442.53     2363.50     33.36 o
   4  12   2        6.96        8.08      6.68 o
   5  12   2     3499.41     3538.65     69.69 o
   6  12   2     2018.41     1935.86     33.94 o
   7  12   2      840.54      837.64     29.89 o
   8  12   2       40.81       36.20      8.08 o
   9  12   2      309.15      299.50     12.30 o
  10  12   2      314.27      312.51     14.06 o
  11  12   2       80.38       76.98      9.84 o
  12  12   2       53.20       20.39     15.82 o
  13  12   2      625.37      608.88     28.83 o
  14  12   2      214.66      198.96     21.09 o
  15  12   2      423.04      374.73     43.94 o
 -15  13   2      152.25       99.12     17.22 o
 -14  13   2      843.00      825.48     38.67 o
 -13  13   2      116.83      115.23     13.11 o
 -12  13   2      423.15      431.51     33.04 o
 -11  13   2      564.30      609.58     22.04 o
 -10  13   2       11.94       18.95      8.08 o
  -9  13   2      185.22      180.28     12.48 o
  -8  13   2      126.28      112.48     15.29 o
  -7  13   2      721.81      746.85     31.47 o
  -6  13   2     3830.98     3884.35    112.63 o
  -5  13   2     1299.67     1231.42     21.96 o
  -4  13   2     6369.49     6458.84    216.34 o
  -3  13   2     2827.23     2709.93     43.26 o
  -2  13   2        0.47        6.68     12.30 o
  -1  13   2       52.96       67.68      6.05 o
   0  13   2      816.83      697.01     12.29 o
   1  13   2      235.26      238.36      6.37 o
   2  13   2     2852.09     2847.86     46.63 o
   3  13   2     1858.51     1769.53     45.73 o
   4  13   2      792.34      702.86     13.90 o
   5  13   2      208.44      175.35      6.85 o
   6  13   2     5297.42     5225.08    162.15 o
   7  13   2      941.36      923.60     18.49 o
   8  13   2     1167.41     1167.37     29.18 o
   9  13   2      133.70      133.92     10.55 o
  10  13   2      773.26      775.21     22.15 o
  11  13   2      204.89      212.31     11.60 o
  12  13   2      902.69      967.18     35.51 o
  13  13   2      235.91      262.58     24.96 o
  14  13   2      236.74      265.74     27.07 o
 -15  14   2        4.97       -1.76     13.01 o
 -14  14   2       38.39       -6.68     18.28 o
 -13  14   2     1763.70     1802.86    106.55 o
 -12  14   2        0.98        4.30     13.25 o
 -11  14   2       87.22       78.97     12.29 o
 -10  14   2      413.99      409.75     14.19 o
  -9  14   2     2497.64     2544.59    202.08 o
  -8  14   2        9.59       16.34     17.75 o
  -7  14   2      304.03      322.05     26.01 o
  -6  14   2       23.58       30.85      5.46 o
  -5  14   2     5162.86     5163.20    248.42 o
  -4  14   2      228.20      220.72     13.71 o
  -3  14   2     1805.97     1808.11     31.30 o
  -2  14   2     2204.99     1989.57     35.69 o
  -1  14   2      306.54      321.95     26.89 o
   0  14   2       79.19      106.99      7.56 o
   1  14   2       14.67       29.39     12.13 o
   2  14   2      876.43      828.72     31.47 o
   3  14   2       99.92       90.12      7.73 o
   4  14   2     2019.70     2025.85     32.13 o
   5  14   2      560.86      602.08     15.12 o
   6  14   2       26.25       26.19      5.98 o
   7  14   2        4.93       13.90     13.71 o
   8  14   2      394.47      398.99     15.82 o
   9  14   2      397.56      400.04     15.47 o
  10  14   2        2.69        5.62      7.38 o
  11  14   2      357.43      344.14     14.76 o
  12  14   2      777.08      835.31     34.45 o
  13  14   2      153.27      138.49     18.28 o
  14  14   2       14.94       11.95     14.06 o
 -14  15   2      687.51      674.63     36.56 o
 -13  15   2     1000.61     1017.48     45.71 o
 -12  15   2        0.00      -20.00     41.48 o
 -11  15   2      608.35      607.50     27.07 o
 -10  15   2       19.62       23.41      6.96 o
  -9  15   2      192.46      199.25     10.98 o
  -8  15   2     3945.46     4080.10    230.15 o
  -7  15   2       80.77       80.99     14.94 o
  -6  15   2     1373.09     1424.82     26.88 o
  -5  15   2        1.83       -0.97      4.90 o
  -4  15   2     1281.14     1217.31     56.79 o
  -3  15   2      446.21      424.67     12.84 o
  -2  15   2     2448.43     2356.33     53.47 o
  -1  15   2     2039.21     1966.70     31.22 o
   0  15   2      112.22      153.52      6.08 o
   1  15   2     1832.95     1724.54     27.26 o
   2  15   2     1221.20     1242.10     19.65 o
   3  15   2      726.57      702.35     13.82 o
   4  15   2     2934.73     2971.84     48.45 o
   5  15   2     2478.98     2430.49     69.83 o
   6  15   2      498.60      482.21     11.95 o
   7  15   2      616.25      605.10     34.98 o
   8  15   2      688.50      715.78     22.15 o
   9  15   2      185.61      172.59     12.65 o
  10  15   2       99.86      106.86     11.25 o
  11  15   2       25.54       37.96     10.90 o
  12  15   2       32.94       35.50     18.28 o
  13  15   2      135.19      129.71     15.47 o
  14  15   2      106.01       96.66     24.96 o
 -14  16   2        9.06       -4.22     14.41 o
 -13  16   2      145.76      120.22     17.58 o
 -12  16   2        2.72      -14.06     14.06 o
 -11  16   2      874.39      906.21     31.47 o
 -10  16   2      790.94      809.70     21.62 o
  -9  16   2       47.48       26.22      8.71 o
  -8  16   2       76.16       66.67      9.41 o
  -7  16   2     1713.81     1782.23     85.63 o
  -6  16   2      322.30      299.75     10.22 o
  -5  16   2     1220.25     1201.36     23.18 o
  -4  16   2     2283.10     2296.24     88.64 o
  -3  16   2      512.14      457.39     14.15 o
  -2  16   2        2.71        8.58      8.26 o
  -1  16   2     1559.28     1481.00     28.47 o
   0  16   2      450.16      481.51     12.23 o
   1  16   2     5863.06     5983.49    150.56 o
   2  16   2     3366.50     3261.50     78.65 o
   3  16   2      113.32      117.76      5.98 o
   4  16   2      605.64      634.36     27.25 o
   5  16   2       35.89       43.72      5.94 o
   6  16   2     4834.95     5028.28     91.87 o
   7  16   2     2805.57     2963.66     82.14 o
   8  16   2      260.22      271.02     14.06 o
   9  16   2        0.03       -0.35     10.19 o
  10  16   2     3649.14     3897.92     89.01 o
  11  16   2       64.89       80.14     12.65 o
  12  16   2      385.49      350.12     26.01 o
  13  16   2        7.98       10.19     16.17 o
 -14  17   2      471.26      495.31     43.24 o
 -13  17   2      235.55      253.09     25.66 o
 -12  17   2      410.76      415.86     28.47 o
 -11  17   2      750.21      785.74     33.75 o
 -10  17   2     1068.56     1074.96     27.45 o
  -9  17   2      242.82      226.59     42.01 o
  -8  17   2        8.32        9.39     12.30 o
  -7  17   2      578.98      607.50     41.48 o
  -6  17   2       64.74       68.62     14.76 o
  -5  17   2       95.00       95.17      8.02 o
  -4  17   2        1.13        8.24      7.09 o
  -3  17   2     1632.45     1679.97     33.12 o
  -2  17   2     1249.60     1267.32     29.36 o
  -1  17   2     2430.05     2276.88     96.56 o
   0  17   2       24.21       31.08      6.21 o
   1  17   2      315.70      320.70     10.91 o
   2  17   2      593.68      597.70     35.86 o
   3  17   2      271.16      299.79     11.25 o
   4  17   2      144.58      145.86      9.96 o
   5  17   2      249.51      238.52     10.36 o
   6  17   2     1426.74     1411.28     27.74 o
   7  17   2       17.90        8.02      5.77 o
   8  17   2       41.50       32.69      7.38 o
   9  17   2      477.38      479.85     18.28 o
  10  17   2       47.84       37.96     11.60 o
  11  17   2      257.65      242.55     16.17 o
  12  17   2      801.42      890.51     59.06 o
  13  17   2      126.99       67.14     26.36 o
 -13  18   2       11.67        1.41     15.11 o
 -12  18   2       13.09       13.36     19.68 o
 -11  18   2       20.73       27.07     15.47 o
 -10  18   2      503.65      482.37     61.87 o
  -9  18   2       83.72       70.48      9.88 o
  -8  18   2       11.70        5.74     14.94 o
  -7  18   2       18.10       38.17      9.84 o
  -6  18   2      442.43      467.40     38.49 o
  -5  18   2     2194.86     2267.62     39.88 o
  -4  18   2     2438.07     2583.54     65.25 o
  -3  18   2      180.23      186.32     11.42 o
  -2  18   2        1.36       -5.14      8.55 o
  -1  18   2     3189.28     3154.99     56.82 o
   0  18   2       21.14       34.73     17.57 o
   1  18   2      363.48      385.56     12.61 o
   2  18   2     1244.90     1245.98     26.37 o
   3  18   2     2034.61     2130.97     42.48 o
   4  18   2     3099.50     3276.99     61.23 o
   5  18   2       11.40       18.29      7.99 o
   6  18   2      801.20      795.57     26.19 o
   7  18   2       23.32       27.87      8.86 o
   8  18   2      625.22      672.52     27.77 o
   9  18   2       55.45       69.25     13.71 o
  10  18   2        1.29      -13.71     14.76 o
  11  18   2      261.12      263.64     22.15 o
  12  18   2       41.42       28.82     28.47 o
 -13  19   2       59.89       61.16     26.71 o
 -12  19   2      168.60      149.04     17.22 o
 -11  19   2      127.90      108.97     21.79 o
 -10  19   2       28.99       41.27     19.68 o
  -9  19   2      773.84      761.55     78.57 o
  -8  19   2      902.77      937.44     52.56 o
  -7  19   2      519.97      545.54     30.58 o
  -6  19   2       74.88       71.43     11.95 o
  -5  19   2      713.11      684.18     20.22 o
  -4  19   2       56.11       83.28      8.66 o
  -3  19   2      881.07      886.94     22.09 o
  -2  19   2     1278.29     1302.98     26.03 o
  -1  19   2     1321.88     1333.92     52.92 o
   0  19   2     2563.12     2595.83     61.03 o
   1  19   2      363.36      372.20     25.66 o
   2  19   2      725.08      691.51     21.62 o
   3  19   2       65.23       64.43     14.24 o
   4  19   2      301.82      288.66     12.84 o
   5  19   2      586.81      615.66     18.08 o
   6  19   2      433.81      434.25     14.93 o
   7  19   2       27.92       28.47     10.54 o
   8  19   2        0.34        5.27     11.60 o
   9  19   2       13.73        8.08     12.30 o
  10  19   2        1.90        9.84     13.71 o
  11  19   2      263.53      216.89     18.98 o
  12  19   2        2.07      -33.39     33.39 o
 -12  20   2      227.26      202.82     25.66 o
 -11  20   2       38.24       19.33     17.22 o
 -10  20   2        4.28       23.90     16.52 o
  -9  20   2       71.80       79.55     22.85 o
  -8  20   2      136.89      136.25     38.49 o
  -7  20   2      238.17      276.67     14.16 o
  -6  20   2      406.13      414.94     16.00 o
  -5  20   2      211.04      223.90     25.48 o
  -4  20   2        0.08        3.96      7.13 o
  -3  20   2      103.00      103.50     20.56 o
  -2  20   2       72.38       86.13      9.04 o
  -1  20   2     2200.25     2361.68     42.91 o
   0  20   2       36.35       49.38      8.18 o
   1  20   2       71.60       61.98     12.30 o
   2  20   2      183.31      161.31     11.78 o
   3  20   2     1300.93     1390.97     53.27 o
   4  20   2      308.71      331.36     13.83 o
   5  20   2     1025.98     1049.36     26.73 o
   6  20   2       96.66      107.32     11.32 o
   7  20   2       73.61       67.14     13.36 o
   8  20   2        1.55        2.81     15.47 o
   9  20   2      241.00      294.22     21.79 o
  10  20   2      219.04      225.67     18.63 o
  11  20   2      124.67      119.16     17.22 o
 -11  21   2      285.34      248.52     22.15 o
 -10  21   2      480.26      415.16     28.47 o
  -9  21   2     2199.04     2290.37     67.67 o
  -8  21   2      837.34      882.89     41.31 o
  -7  21   2     1193.52     1262.95     37.15 o
  -6  21   2      958.80      999.96     72.60 o
  -5  21   2      445.19      430.43     36.21 o
  -4  21   2        0.98        7.28      8.44 o
  -3  21   2      290.39      314.27     10.48 o
  -2  21   2      139.30      139.47     11.95 o
  -1  21   2      258.71      280.90     12.51 o
   0  21   2      539.37      574.93     25.31 o
   1  21   2       63.79       70.77      8.89 o
   2  21   2        0.59        0.91      8.09 o
   3  21   2       30.26       23.31     20.21 o
   4  21   2       71.78       75.45      9.79 o
   5  21   2        0.43        0.50     20.39 o
   6  21   2      917.46      941.06     42.89 o
   7  21   2      100.58      112.83     15.82 o
   8  21   2      293.06      300.90     21.44 o
   9  21   2      580.36      541.38     26.72 o
  10  21   2       54.05       98.77     15.82 o
 -10  22   2      155.22      173.64     22.14 o
  -9  22   2       46.22       66.99     13.81 o
  -8  22   2       49.74       77.09     28.82 o
  -7  22   2      894.49      983.30     34.16 o
  -6  22   2      546.13      661.72     50.97 o
  -5  22   2      812.52      818.16     57.13 o
  -4  22   2       45.23       38.54      8.60 o
  -3  22   2      277.99      307.96     12.14 o
  -2  22   2      410.90      416.83     23.20 o
  -1  22   2       40.36       30.57     25.31 o
   0  22   2      232.61      236.55     11.78 o
   1  22   2        0.02      -11.21     20.91 o
   2  22   2      529.59      568.29     41.48 o
   3  22   2        0.74        6.76     10.34 o
   4  22   2       93.77      107.80     11.96 o
   5  22   2      135.20      140.47     15.99 o
   6  22   2        2.61        9.07     10.91 o
   7  22   2      272.82      290.00     19.68 o
   8  22   2       17.34       20.39     14.41 o
   9  22   2       18.38       -4.92     16.52 o
  10  22   2       43.34       24.96     23.90 o
 -10  23   2       69.60        8.44     16.87 o
  -9  23   2       11.32       -0.54     10.15 o
  -8  23   2       60.71       30.24     16.13 o
  -7  23   2       57.90       46.93     12.92 o
  -6  23   2      120.51      123.54     21.97 o
  -5  23   2       25.85       42.89     23.55 o
  -4  23   2      686.82      770.05     48.87 o
  -3  23   2      186.26      202.60     11.18 o
  -2  23   2      462.61      449.88     30.06 o
  -1  23   2      371.56      377.77     30.76 o
   0  23   2      287.28      332.85     18.63 o
   1  23   2     3570.26     3959.29     68.83 o
   2  23   2      784.29      822.73     23.78 o
   3  23   2      857.59      944.69     59.24 o
   4  23   2        0.52        9.66     17.40 o
   5  23   2       40.57       41.54     31.28 o
   6  23   2      395.38      384.71     75.23 o
   7  23   2        0.82       -3.87     14.06 o
   8  23   2       61.44       63.62     15.47 o
   9  23   2      696.13      609.59     35.51 o
  -9  24   2       20.33       -0.16     18.27 o
  -8  24   2      418.95      370.23     45.87 o
  -7  24   2      143.23      111.19     18.15 o
  -6  24   2      828.46      860.61    101.08 o
  -5  24   2      323.32      322.94     21.93 o
  -4  24   2      535.76      551.09     57.48 o
  -3  24   2      166.79      156.41     44.47 o
  -2  24   2       24.02       29.27     11.44 o
  -1  24   2     1121.18     1222.13     29.08 o
   0  24   2      169.02      164.16     10.94 o
   1  24   2      100.27      109.37     25.13 o
   2  24   2      538.72      608.55     31.29 o
   3  24   2     1145.61     1219.92    107.94 o
   4  24   2      218.22      177.89     21.79 o
   5  24   2       31.05       26.59     20.56 o
   6  24   2      324.77      291.76     22.50 o
   7  24   2       88.27       98.42     16.52 o
   8  24   2      848.33      727.74     36.56 o
  -8  25   2      190.15       95.61     27.42 o
  -7  25   2       98.61       56.32     17.30 o
  -6  25   2        9.97        5.03     13.02 o
  -5  25   2       15.69       16.96     12.68 o
  -4  25   2       11.15      -10.90     16.38 o
  -3  25   2       62.28       84.37     12.42 o
  -2  25   2        1.56      -16.80     16.87 o
  -1  25   2      379.52      404.56     19.05 o
   0  25   2       35.41       39.33     10.43 o
   1  25   2        3.20        8.49     12.01 o
   2  25   2      148.44      131.37     13.41 o
   3  25   2      144.02      157.37     14.48 o
   4  25   2       36.15       41.26     11.41 o
   5  25   2        0.85       -2.24     24.08 o
   6  25   2       33.81       21.44     15.11 o
   7  25   2       19.02       57.29     20.74 o
  -6  26   2       32.02       14.24     15.11 o
  -5  26   2      171.46      176.74     50.27 o
  -4  26   2      406.27      418.31     24.43 o
  -3  26   2      167.22      202.99     29.70 o
  -2  26   2       63.60       39.02     15.01 o
  -1  26   2      226.67      247.25     20.39 o
   0  26   2      291.74      301.99     21.56 o
   1  26   2       16.37       27.52     13.14 o
   2  26   2        4.33        9.28     14.91 o
   3  26   2      115.92      130.72     16.56 o
   4  26   2      167.63      172.57     17.54 o
   5  26   2       21.48       -8.21     37.43 o
  -4  27   2      210.57      149.92     22.67 o
  -3  27   2      262.16      256.81     19.33 o
  -2  27   2       61.51       39.95     25.13 o
  -1  27   2       15.37       18.04     19.86 o
   0  27   2       71.34       62.67     15.64 o
   1  27   2       54.11       67.40     19.16 o
   2  27   2       23.06        8.38     20.04 o
   3  27   2       13.97      -12.28     12.28 o
  -4 -27   3       26.89        8.87     16.39 o
  -3 -27   3       74.55       58.99     16.70 o
  -2 -27   3       40.89       41.70     21.27 o
  -1 -27   3       46.27       20.85     15.55 o
   0 -27   3        1.61        2.10     28.47 o
   1 -27   3       92.78       70.55     13.17 o
   2 -27   3       24.89       40.29     16.69 o
   3 -27   3       71.40       48.59     16.65 o
   4 -27   3       35.17      -31.63     33.74 o
  -5 -26   3       34.87       28.34     37.96 o
  -4 -26   3      578.73      542.87     69.78 o
  -3 -26   3       61.95       62.05     15.02 o
  -2 -26   3      136.08      152.06     17.96 o
  -1 -26   3      304.68      298.83     19.69 o
   0 -26   3       65.33       82.19     14.95 o
   1 -26   3     2520.48     2734.07     82.56 o
   2 -26   3        0.30        9.05     18.80 o
   3 -26   3        0.20      -15.68     15.68 o
   4 -26   3      257.47      266.46     45.35 o
   5 -26   3      336.34      354.27     24.43 o
   6 -26   3       85.98       40.39     49.03 o
  -7 -25   3        0.83      -10.90     16.52 o
  -6 -25   3       28.67       38.22     14.33 o
  -5 -25   3        3.03      -11.32     15.11 o
  -4 -25   3      215.02      215.74     24.25 o
  -3 -25   3      539.94      621.21     27.07 o
  -2 -25   3      691.36      756.23     65.56 o
  -1 -25   3      254.46      233.16     35.85 o
   0 -25   3        0.52       12.77     13.83 o
   1 -25   3      199.96      168.34     15.55 o
   2 -25   3        0.53      -10.35     10.53 o
   3 -25   3       46.07       63.86     13.06 o
   4 -25   3       54.56       84.41     14.00 o
   5 -25   3      180.41      166.82     15.99 o
   6 -25   3        9.27       -2.52     13.96 o
   7 -25   3        7.52       34.15     14.55 o
  -8 -24   3        4.84       23.55     26.01 o
  -7 -24   3        5.25       18.28     16.87 o
  -6 -24   3        0.98      -10.01     13.78 o
  -5 -24   3        7.64       18.69     14.05 o
  -4 -24   3       11.37        4.40     18.28 o
  -3 -24   3      450.15      450.65     20.95 o
  -2 -24   3      105.01      131.90     15.44 o
  -1 -24   3      351.74      329.01     19.95 o
   0 -24   3       93.72      132.63     28.47 o
   1 -24   3       19.54       28.25     22.32 o
   2 -24   3       65.09       63.00     13.88 o
   3 -24   3      237.25      235.62     14.54 o
   4 -24   3      325.10      317.42     21.19 o
   5 -24   3      135.83      142.63     14.89 o
   6 -24   3      254.05      242.82     20.17 o
   7 -24   3        0.01        4.14     13.56 o
   8 -24   3      187.75      186.39     16.53 o
  -9 -23   3        1.92      -15.82     24.96 o
  -8 -23   3       24.07        4.22     27.07 o
  -7 -23   3      448.56      484.76     29.53 o
  -6 -23   3      435.29      475.09     41.66 o
  -5 -23   3      735.29      786.86    131.66 o
  -4 -23   3      145.66      163.68     15.54 o
  -3 -23   3      200.74      234.53     37.96 o
  -2 -23   3      163.84      153.43     15.82 o
  -1 -23   3      487.18      518.00     20.12 o
   0 -23   3      940.18      975.09     31.17 o
   1 -23   3      280.47      324.17     15.33 o
   2 -23   3       17.69       20.05     21.97 o
   3 -23   3      176.71      168.02     17.05 o
   4 -23   3      881.80      977.34     28.28 o
   5 -23   3       12.79       -2.62     14.26 o
   6 -23   3      278.18      293.40     29.70 o
   7 -23   3       57.67       74.97     15.65 o
   8 -23   3      457.90      456.88     54.84 o
   9 -23   3      746.57      650.42     34.55 o
 -10 -22   3     1060.60     1045.61     47.82 o
  -9 -22   3      127.35      131.11     16.87 o
  -8 -22   3      159.81      174.00     18.63 o
  -7 -22   3       43.36       52.24     10.37 o
  -6 -22   3     1606.94     1829.62     44.31 o
  -5 -22   3       13.91       17.34      9.47 o
  -4 -22   3       74.71       87.68     10.09 o
  -3 -22   3      591.47      604.75     22.93 o
  -2 -22   3      564.10      530.61     29.00 o
  -1 -22   3     1613.18     1719.88     44.55 o
   0 -22   3      608.34      628.14     33.40 o
   1 -22   3     2361.74     2535.61     53.49 o
   2 -22   3       89.48      104.69     10.70 o
   3 -22   3       25.85       24.35      8.67 o
   4 -22   3       83.22       77.93     11.65 o
   5 -22   3      245.56      238.32     49.39 o
   6 -22   3     1464.33     1561.17     50.46 o
   7 -22   3      675.14      677.96     26.40 o
   8 -22   3       73.98       74.93     26.19 o
   9 -22   3      297.66      398.42     29.93 o
  10 -22   3       31.35       15.47     24.30 o
 -11 -21   3       18.64       43.23     17.57 o
 -10 -21   3        8.56        4.22     11.25 o
  -9 -21   3       44.55       63.62     16.52 o
  -8 -21   3      132.18      105.45     13.01 o
  -7 -21   3       19.11       24.28      9.79 o
  -6 -21   3      208.48      258.59     14.68 o
  -5 -21   3        9.65       16.61     10.72 o
  -4 -21   3        0.70       13.15      9.30 o
  -3 -21   3      896.35     1002.02     33.05 o
  -2 -21   3       13.14       18.08      9.67 o
  -1 -21   3      734.10      802.51     21.79 o
   0 -21   3      247.59      252.70     12.64 o
   1 -21   3      545.55      613.16     48.51 o
   2 -21   3      739.58      756.78     21.50 o
   3 -21   3      292.93      305.26     12.47 o
   4 -21   3     1452.80     1522.58     34.90 o
   5 -21   3        1.37       -5.74     18.10 o
   6 -21   3       89.54       93.40     12.05 o
   7 -21   3      178.94      175.09     13.85 o
   8 -21   3      613.01      598.89     74.70 o
   9 -21   3       15.33       -4.22     14.90 o
  10 -21   3      330.88      301.70     46.23 o
  11 -21   3      127.83      194.85     23.85 o
 -12 -20   3      692.33      426.43     40.78 o
 -11 -20   3       18.38       28.12     12.30 o
 -10 -20   3      932.27      988.98     44.65 o
  -9 -20   3      287.65      324.80     19.69 o
  -8 -20   3      154.95      179.62     18.28 o
  -7 -20   3      410.98      424.65     15.95 o
  -6 -20   3      132.88      150.50     19.51 o
  -5 -20   3       28.80       55.66      9.06 o
  -4 -20   3       41.23       40.44      8.57 o
  -3 -20   3      779.09      831.90     33.40 o
  -2 -20   3       51.73       54.91     10.72 o
  -1 -20   3     3290.91     3485.21     65.10 o
   0 -20   3       20.92       35.59      6.95 o
   1 -20   3      561.59      616.71     23.20 o
   2 -20   3      160.31      154.09     13.18 o
   3 -20   3        0.11        6.69      9.84 o
   4 -20   3      157.92      145.24      9.05 o
   5 -20   3       60.74       65.98     12.30 o
   6 -20   3       81.85       86.29     10.22 o
   7 -20   3        0.50      -13.36     13.53 o
   8 -20   3       15.42       15.25     13.36 o
   9 -20   3      243.51      241.12     22.87 o
  10 -20   3      682.53      663.29     35.17 o
  11 -20   3      244.63      241.08     67.84 o
  12 -20   3       10.77      -30.05     30.05 o
 -12 -19   3       35.03       38.66     16.52 o
 -11 -19   3      301.05      295.98     20.74 o
 -10 -19   3      268.63      217.24     20.74 o
  -9 -19   3      630.87      678.84     28.12 o
  -8 -19   3       31.85       59.40     13.36 o
  -7 -19   3       61.35       66.08      9.57 o
  -6 -19   3      629.66      663.03     31.82 o
  -5 -19   3      975.63     1073.27     24.49 o
  -4 -19   3       34.72       53.75     29.70 o
  -3 -19   3     1094.72     1059.67     32.88 o
  -2 -19   3      245.11      274.39     20.92 o
  -1 -19   3       95.82       99.22      7.64 o
   0 -19   3        2.12        8.26      5.98 o
   1 -19   3     1207.66     1300.45     25.06 o
   2 -19   3      269.38      248.80     10.08 o
   3 -19   3      477.96      483.62     16.01 o
   4 -19   3      397.07      379.41     18.28 o
   5 -19   3     1818.12     1838.66     39.29 o
   6 -19   3      274.00      257.16     18.28 o
   7 -19   3      689.84      691.44     20.26 o
   8 -19   3      404.55      408.02     18.98 o
   9 -19   3       61.06       65.24     13.56 o
  10 -19   3        6.42       -6.30     38.31 o
  11 -19   3       25.71       18.35     17.90 o
  12 -19   3       10.36      -11.60     16.87 o
 -13 -18   3       74.30       89.63     30.58 o
 -12 -18   3       18.56       41.83     14.06 o
 -11 -18   3      242.88      219.70     18.28 o
 -10 -18   3     1587.80     1711.77     53.45 o
  -9 -18   3      205.07      224.97     18.63 o
  -8 -18   3     1726.39     1812.79     55.21 o
  -7 -18   3      148.79      142.52     13.36 o
  -6 -18   3     1613.20     1699.53     56.62 o
  -5 -18   3      159.55      160.29     13.36 o
  -4 -18   3      472.68      504.01     14.97 o
  -3 -18   3     3441.19     3619.40    107.32 o
  -2 -18   3     4166.72     4345.47     78.13 o
  -1 -18   3      132.76      119.09      7.26 o
   0 -18   3      596.54      566.28     14.77 o
   1 -18   3      264.58      289.36     23.90 o
   2 -18   3      363.39      386.09     12.13 o
   3 -18   3       40.03       36.60      6.78 o
   4 -18   3      773.58      804.39     18.15 o
   5 -18   3      314.66      323.37     23.38 o
   6 -18   3      989.32     1003.28     24.86 o
   7 -18   3      834.47      843.44     22.25 o
   8 -18   3       64.03       76.53     10.26 o
   9 -18   3      228.09      190.14     13.36 o
  10 -18   3      291.56      266.84     33.75 o
  11 -18   3       34.24       15.93     17.92 o
  12 -18   3       59.04       44.31     35.33 o
  13 -18   3        0.52      -29.53     29.53 o
 -13 -17   3       47.48       64.32     28.47 o
 -12 -17   3      295.05      294.57     21.09 o
 -11 -17   3       69.36       63.97     12.65 o
 -10 -17   3      200.76      218.99     17.58 o
  -9 -17   3       44.68       55.19     13.71 o
  -8 -17   3       77.70       60.62      9.67 o
  -7 -17   3       72.90       76.61      8.30 o
  -6 -17   3      297.71      282.39     19.69 o
  -5 -17   3     1129.80     1146.33     28.30 o
  -4 -17   3      262.61      288.63     10.62 o
  -3 -17   3       59.21       58.79     21.27 o
  -2 -17   3     1302.17     1352.84     30.94 o
  -1 -17   3       77.98       81.35      8.61 o
   0 -17   3      256.97      257.58     10.90 o
   1 -17   3     2339.12     2392.98     65.43 o
   2 -17   3      633.78      727.44     16.07 o
   3 -17   3     2287.98     2318.71     69.65 o
   4 -17   3       35.64       42.78      8.08 o
   5 -17   3     3818.16     3962.50     73.53 o
   6 -17   3      635.02      645.91     17.71 o
   7 -17   3     1545.32     1601.43     91.78 o
   8 -17   3       92.40       69.69      8.78 o
   9 -17   3      106.61      106.69     13.53 o
  10 -17   3       10.60       15.47     15.75 o
  11 -17   3        0.12      -10.96     10.96 o
  12 -17   3      327.36      361.62     27.77 o
  13 -17   3        0.26       43.59     30.58 o
 -14 -16   3      207.10      124.44     28.82 o
 -13 -16   3      140.87      116.35     30.58 o
 -12 -16   3       90.30       62.57     11.60 o
 -11 -16   3       71.76       67.84     11.25 o
 -10 -16   3      292.31      319.88     18.63 o
  -9 -16   3      170.92      181.03     12.30 o
  -8 -16   3      282.36      257.64     10.63 o
  -7 -16   3     1146.90     1216.69     27.40 o
  -6 -16   3      436.85      427.46     12.41 o
  -5 -16   3      264.89      272.43     24.08 o
  -4 -16   3       40.70       59.35     12.65 o
  -3 -16   3      745.09      701.35     30.41 o
  -2 -16   3       11.04        8.08      6.01 o
  -1 -16   3      265.83      250.32      8.70 o
   0 -16   3      731.62      723.19     15.16 o
   1 -16   3        0.93       12.93      5.54 o
   2 -16   3      343.05      316.37     17.23 o
   3 -16   3      161.52      145.74      8.14 o
   4 -16   3      231.90      235.80     10.72 o
   5 -16   3      129.62      139.80      8.36 o
   6 -16   3      442.11      435.12     13.40 o
   7 -16   3     1051.66     1076.29     33.40 o
   8 -16   3      216.94      237.33     10.29 o
   9 -16   3       32.31       30.07      7.40 o
  10 -16   3      446.27      525.92     21.92 o
  11 -16   3       81.89       59.69     16.63 o
  12 -16   3       66.18       45.01     19.16 o
  13 -16   3        0.08       -3.16     19.68 o
 -14 -15   3       65.59       60.81     23.55 o
 -13 -15   3       73.16       90.69     27.42 o
 -12 -15   3      449.06      418.33     23.20 o
 -11 -15   3       34.96       28.82      9.14 o
 -10 -15   3      224.33      220.05     13.01 o
  -9 -15   3       83.38       76.63      8.79 o
  -8 -15   3     1732.85     1798.77     35.50 o
  -7 -15   3       69.34       77.17     11.42 o
  -6 -15   3      197.47      204.85     18.10 o
  -5 -15   3      311.11      327.15      9.38 o
  -4 -15   3     3137.66     3122.84    102.75 o
  -3 -15   3       61.96       68.93      8.44 o
  -2 -15   3      776.25      744.26     22.15 o
  -1 -15   3       92.70      111.16      6.50 o
   0 -15   3     6165.05     6217.50     85.16 o
   1 -15   3      323.62      299.32     16.52 o
   2 -15   3     2765.30     2659.84     44.90 o
   3 -15   3     3634.14     3465.22    123.35 o
   4 -15   3       72.68       91.93      7.09 o
   5 -15   3      413.50      401.66     10.97 o
   6 -15   3      438.51      467.43     14.53 o
   7 -15   3      206.11      211.61     10.51 o
   8 -15   3     2381.49     2439.29     82.83 o
   9 -15   3      481.08      499.69     16.15 o
  10 -15   3      378.18      356.54     34.63 o
  11 -15   3     2153.67     2113.91     99.35 o
  12 -15   3      577.49      525.49     27.09 o
  13 -15   3        0.49      -29.17     29.17 o
  14 -15   3      264.79      199.31     35.50 o
 -14 -14   3      728.41      731.24     55.19 o
 -13 -14   3       78.45       80.85     21.79 o
 -12 -14   3       62.84       51.67     13.36 o
 -11 -14   3        1.44       12.30      7.73 o
 -10 -14   3      151.59      152.55     11.95 o
  -9 -14   3       45.42       33.39      7.03 o
  -8 -14   3      907.26      915.16     22.68 o
  -7 -14   3        0.15        2.69      5.38 o
  -6 -14   3      375.86      404.93     11.95 o
  -5 -14   3     1304.98     1373.15     28.48 o
  -4 -14   3      799.31      804.60     18.28 o
  -3 -14   3     2134.91     1967.64     34.57 o
  -2 -14   3        0.05       -5.53      5.53 o
  -1 -14   3     3304.29     3096.63     51.21 o
   0 -14   3      635.77      661.97     20.04 o
   1 -14   3     1003.43      906.46     27.08 o
   2 -14   3       24.01       23.12      5.16 o
   3 -14   3     2306.55     2370.51     44.68 o
   4 -14   3     1225.52     1142.14     20.45 o
   5 -14   3      343.22      299.46      9.30 o
   6 -14   3     1878.49     1767.74     34.43 o
   7 -14   3      853.96      909.21     57.84 o
   8 -14   3     1288.19     1306.26     28.46 o
   9 -14   3      777.70      771.66     23.56 o
  10 -14   3      150.27      139.83     13.78 o
  11 -14   3      124.35      109.94     12.86 o
  12 -14   3      849.53      865.60     37.79 o
  13 -14   3     1215.49     1221.11     71.37 o
  14 -14   3      263.64      264.69     38.67 o
 -15 -13   3      149.31      119.16     27.77 o
 -14 -13   3       99.44       41.13     28.12 o
 -13 -13   3      176.39      149.04     28.82 o
 -12 -13   3        7.14        9.49      8.79 o
 -11 -13   3      216.99      238.68     13.01 o
 -10 -13   3      193.77      198.60     11.95 o
  -9 -13   3        1.33        8.79      8.44 o
  -8 -13   3      818.04      816.04     30.41 o
  -7 -13   3     1521.02     1510.21    108.84 o
  -6 -13   3      833.15      799.25     15.72 o
  -5 -13   3       73.98       78.56      7.56 o
  -4 -13   3      207.65      189.47      9.67 o
  -3 -13   3       85.67       92.73      5.00 o
  -2 -13   3      693.40      587.43     13.67 o
  -1 -13   3        4.82        9.86      4.57 o
   0 -13   3     2787.78     2824.61     45.39 o
   1 -13   3     1643.06     1597.75     24.75 o
   2 -13   3     1885.33     1542.92     26.90 o
   3 -13   3      122.94      112.53      7.73 o
   4 -13   3     8136.96     8067.79    196.90 o
   5 -13   3     2121.56     2019.47     31.58 o
   6 -13   3       73.28       77.90      7.21 o
   7 -13   3       64.34       64.42      7.21 o
   8 -13   3      598.86      596.49     32.69 o
   9 -13   3     1186.34     1145.62     25.35 o
  10 -13   3      852.64      849.39     29.01 o
  11 -13   3       98.70       94.61     11.64 o
  12 -13   3     2019.57     2095.46    223.14 o
  13 -13   3      100.64       89.28     29.17 o
  14 -13   3      260.03      308.28     35.50 o
  15 -13   3        5.59       17.57     22.14 o
 -15 -12   3      111.71       94.20     31.64 o
 -14 -12   3      123.89      122.68     23.90 o
 -13 -12   3      323.88      338.52     35.50 o
 -12 -12   3      160.68      175.40     13.36 o
 -11 -12   3      244.80      256.61     11.95 o
 -10 -12   3      268.78      277.35     13.71 o
  -9 -12   3      746.94      762.21     21.45 o
  -8 -12   3     1565.83     1567.59     34.64 o
  -7 -12   3        1.27        6.89      5.10 o
  -6 -12   3     1766.85     1690.00     27.55 o
  -5 -12   3     2071.40     2000.45     30.81 o
  -4 -12   3     5663.01     5677.99     92.65 o
  -3 -12   3     8894.57     8652.55    112.83 o
  -2 -12   3     5453.80     5449.95     81.51 o
  -1 -12   3    18081.13    18229.89    224.19 o
   0 -12   3       14.48       21.88      4.09 o
   1 -12   3     5346.64     5240.24     71.07 o
   2 -12   3     2685.87     2589.55     41.71 o
   3 -12   3      100.83      138.79      8.08 o
   4 -12   3       82.48       94.62      6.68 o
   5 -12   3     1517.46     1490.06     23.90 o
   6 -12   3      136.62      157.84      6.50 o
   7 -12   3     1378.15     1367.93     28.33 o
   8 -12   3        1.92        5.14      5.43 o
   9 -12   3      549.52      547.73     14.75 o
  10 -12   3       39.71       32.33     13.36 o
  11 -12   3      249.72      225.59     15.12 o
  12 -12   3        8.38       16.39     12.65 o
  13 -12   3       10.18       48.51     28.82 o
  14 -12   3        2.99      -21.79     29.53 o
  15 -12   3      127.46      162.40     35.50 o
 -15 -11   3      487.19      545.94     41.48 o
 -14 -11   3      817.41      987.55     71.72 o
 -13 -11   3        8.86       11.25     16.87 o
 -12 -11   3      124.90      150.80     10.55 o
 -11 -11   3        5.00        5.62      8.79 o
 -10 -11   3        1.22        9.49      6.68 o
  -9 -11   3     1469.42     1482.58     34.46 o
  -8 -11   3      430.30      423.37     21.44 o
  -7 -11   3      139.19      121.92      6.57 o
  -6 -11   3     2215.29     2269.20     35.04 o
  -5 -11   3     3051.91     3166.77     52.61 o
  -4 -11   3     4409.72     4305.41     54.90 o
  -3 -11   3     5063.84     5101.88     64.81 o
  -2 -11   3     1135.35     1180.45     28.84 o
  -1 -11   3    10033.49     9979.82    140.20 o
   0 -11   3     1917.39     1957.01     29.33 o
   1 -11   3     7871.30     7810.16    110.40 o
   2 -11   3      365.02      369.00     24.61 o
   3 -11   3      833.82      790.66     15.59 o
   4 -11   3     6137.59     5896.06     77.54 o
   5 -11   3     1471.83     1491.42     24.03 o
   6 -11   3     1762.24     1686.76     26.77 o
   7 -11   3     2709.75     2674.21     71.77 o
   8 -11   3      298.88      321.04     10.36 o
   9 -11   3     2153.15     2096.56     47.50 o
  10 -11   3     1085.86     1095.96     28.16 o
  11 -11   3      222.91      251.79     36.73 o
  12 -11   3      301.10      280.88     15.15 o
  13 -11   3      169.69      198.29     18.71 o
  14 -11   3      284.96      280.51     32.69 o
  15 -11   3      110.30      132.87     29.17 o
 -16 -10   3      757.31      689.76     65.39 o
 -15 -10   3        0.37       -6.68     29.88 o
 -14 -10   3     1757.06     1902.43     88.26 o
 -13 -10   3       79.01       57.29     12.65 o
 -12 -10   3      199.65      218.99     13.01 o
 -11 -10   3      131.98      127.95      8.79 o
 -10 -10   3     3281.96     3200.00     67.20 o
  -9 -10   3       20.15       30.93      8.08 o
  -8 -10   3      706.36      675.70     15.47 o
  -7 -10   3     4626.52     4553.14     69.09 o
  -6 -10   3     8093.63     8291.87    218.26 o
  -5 -10   3      715.61      634.56     12.33 o
  -4 -10   3     7944.36     7693.40    179.72 o
  -3 -10   3     2567.39     2506.65     35.77 o
  -2 -10   3     8464.35     8445.79    107.49 o
  -1 -10   3     2497.71     2437.22     41.35 o
   0 -10   3     1561.29     1555.28     23.26 o
   1 -10   3    15107.18    15064.70    200.37 o
   2 -10   3      435.90      438.88     43.95 o
   3 -10   3     3303.62     3393.92     70.23 o
   4 -10   3      370.59      352.92     11.78 o
   5 -10   3      331.50      294.00     10.55 o
   6 -10   3     2110.28     2047.61     36.41 o
   7 -10   3     2799.35     2805.06     46.44 o
   8 -10   3     4183.24     4092.42     71.93 o
   9 -10   3       35.38       46.42      9.04 o
  10 -10   3      237.71      239.16     11.74 o
  11 -10   3       14.64        2.73      7.97 o
  12 -10   3     2010.61     1946.31     50.46 o
  13 -10   3     2183.43     2285.67    174.26 o
  14 -10   3      544.91      527.66     42.89 o
  15 -10   3      238.40      223.56     36.21 o
 -16  -9   3       32.12      111.42     31.28 o
 -15  -9   3      285.02      345.89     33.75 o
 -14  -9   3       10.44       21.44     17.57 o
 -13  -9   3      215.31      218.64     20.74 o
 -12  -9   3     1518.04     1515.58     37.98 o
 -11  -9   3       39.93       46.40      7.38 o
 -10  -9   3      324.06      349.77     13.36 o
  -9  -9   3      423.46      419.39     13.71 o
  -8  -9   3     1370.73     1371.63     24.95 o
  -7  -9   3      992.24     1058.89     53.27 o
  -6  -9   3     3309.18     3175.52     80.60 o
  -5  -9   3        1.21        4.33      3.69 o
  -4  -9   3    11811.57    11688.36    297.08 o
  -3  -9   3      972.90     1056.82     47.48 o
  -2  -9   3       27.45       22.12      5.80 o
  -1  -9   3    18732.09    18965.94    231.95 o
   0  -9   3     3344.74     3166.24     43.81 o
   1  -9   3     6131.95     6486.33     90.20 o
   2  -9   3     1330.88     1306.50     21.67 o
   3  -9   3      473.88      506.69     14.41 o
   4  -9   3     3754.07     3655.85     49.63 o
   5  -9   3     1511.90     1558.49     46.43 o
   6  -9   3     1084.83      992.01     39.03 o
   7  -9   3     2290.03     2184.71     32.50 o
   8  -9   3     1395.42     1365.18     24.79 o
   9  -9   3      327.52      327.73     21.97 o
  10  -9   3     1597.50     1596.63     34.22 o
  11  -9   3      423.06      450.13     17.40 o
  12  -9   3      128.79      128.57     10.98 o
  13  -9   3     2314.10     2483.05     71.25 o
  14  -9   3       63.22       35.00     18.37 o
  15  -9   3      264.57      358.55     40.42 o
  16  -9   3       16.84      -32.34     32.34 o
 -16  -8   3      327.04      439.75     38.67 o
 -15  -8   3        3.20       37.61     27.42 o
 -14  -8   3      100.45      102.64     28.12 o
 -13  -8   3       77.36       95.61     16.87 o
 -12  -8   3      274.26      263.64     11.60 o
 -11  -8   3      972.08      939.81     26.02 o
 -10  -8   3     1664.36     1611.39     36.93 o
  -9  -8   3        1.92       30.58      6.68 o
  -8  -8   3       39.05       30.05      4.88 o
  -7  -8   3     4252.97     3966.87    155.79 o
  -6  -8   3     2896.49     2935.48     40.38 o
  -5  -8   3     1071.37      969.17     23.74 o
  -4  -8   3      191.77      180.99      5.55 o
  -3  -8   3     2201.03     2188.91     54.90 o
  -2  -8   3       59.01      150.65     20.91 o
  -1  -8   3      137.76      109.96      4.25 o
   0  -8   3     1414.34     1533.83     24.63 o
   1  -8   3      897.71      804.82     14.57 o
   2  -8   3     2362.81     2718.61     40.11 o
   3  -8   3      132.00      159.63      4.23 o
   4  -8   3     1012.27     1132.71     16.39 o
   5  -8   3        2.45        8.21      4.22 o
   6  -8   3     3731.79     3728.32     97.52 o
   7  -8   3     1000.80      989.02     27.60 o
   8  -8   3      366.59      363.63     13.71 o
   9  -8   3      428.06      422.71     12.24 o
  10  -8   3     3194.59     3214.85     59.38 o
  11  -8   3       15.00       25.59      7.21 o
  12  -8   3      616.69      564.23     25.14 o
  13  -8   3      924.00      875.39     46.41 o
  14  -8   3       16.56       37.26     18.16 o
  15  -8   3      684.25      787.13     60.82 o
  16  -8   3      133.30      178.92     37.26 o
 -16  -7   3      278.23      269.61     37.96 o
 -15  -7   3        3.90       54.48     29.17 o
 -14  -7   3      110.79      123.38     27.07 o
 -13  -7   3      251.22      243.60     20.04 o
 -12  -7   3      489.71      481.26     15.12 o
 -11  -7   3      318.78      323.76     12.30 o
 -10  -7   3      663.48      659.19     18.28 o
  -9  -7   3       34.23       28.35     32.51 o
  -8  -7   3      343.77      270.14      7.82 o
  -7  -7   3     5788.44     5536.57    157.31 o
  -6  -7   3     5370.86     5338.70    214.92 o
  -5  -7   3     4606.87     4707.02     89.83 o
  -4  -7   3     6402.82     6078.56    123.28 o
  -3  -7   3     1324.57     1389.57     20.54 o
  -2  -7   3     3011.12     2863.45     38.42 o
  -1  -7   3       29.42       97.26      2.98 o
   0  -7   3     9521.30     9826.23    121.25 o
   1  -7   3       64.02       74.85      5.80 o
   2  -7   3     2918.55     3240.44     61.98 o
   3  -7   3     1315.63     1454.39     23.04 o
   4  -7   3     8851.67     8936.14    102.99 o
   5  -7   3      961.47      923.16     13.01 o
   6  -7   3       26.85       22.02      2.64 o
   7  -7   3      963.33      879.90     41.32 o
   8  -7   3      152.80      179.20     16.70 o
   9  -7   3      776.22      810.83     64.16 o
  10  -7   3      886.65      902.96     24.44 o
  11  -7   3     1775.92     1852.48     41.85 o
  12  -7   3        0.21       -2.78     12.83 o
  13  -7   3        2.57        9.25     11.51 o
  14  -7   3       34.77       22.62     15.88 o
  15  -7   3      144.63      158.63     21.87 o
  16  -7   3      691.86      691.15     58.36 o
 -16  -6   3      224.31      229.19     34.80 o
 -15  -6   3       14.24       20.04     27.07 o
 -14  -6   3     3257.61     3444.42    136.50 o
 -13  -6   3       72.41       49.91     17.58 o
 -12  -6   3     3424.50     3433.97     90.42 o
 -11  -6   3      304.54      303.37     11.25 o
 -10  -6   3      395.92      354.00     12.30 o
  -9  -6   3     1295.86     1139.03     67.52 o
  -8  -6   3      893.77      799.55     22.50 o
  -7  -6   3     7631.48     7222.00    213.51 o
  -6  -6   3     1862.45     1811.08     80.03 o
  -5  -6   3    12492.98    12257.95    498.82 o
  -4  -6   3     2508.62     2549.44     33.62 o
  -3  -6   3      202.51      222.23      5.03 o
  -2  -6   3     1046.75     1128.60     16.93 o
  -1  -6   3     1349.24     1491.46     32.55 o
   0  -6   3    22864.05    23352.76    333.96 o
   1  -6   3    14151.41    14341.04    186.80 o
   2  -6   3     2450.47     2647.94     32.65 o
   3  -6   3       94.00       78.26      2.73 o
   4  -6   3       83.23       69.21      2.60 o
   5  -6   3     3421.50     3353.46     38.69 o
   6  -6   3      295.82      304.94     11.95 o
   7  -6   3     1359.27     1354.89     27.78 o
   8  -6   3     1187.91     1180.39     20.67 o
   9  -6   3       38.90       52.09      6.15 o
  10  -6   3        7.94       15.35      5.45 o
  11  -6   3      784.06      769.84     17.42 o
  12  -6   3      344.28      355.34     21.62 o
  13  -6   3        0.34       31.08     11.18 o
  14  -6   3       13.27       -4.22     13.93 o
  15  -6   3      465.69      463.11     86.13 o
  16  -6   3      542.89      542.08     43.94 o
 -16  -5   3      114.25      162.04     34.45 o
 -15  -5   3      177.29      199.31     34.10 o
 -14  -5   3      528.98      532.94     42.89 o
 -13  -5   3     4044.42     4190.97    116.83 o
 -12  -5   3        8.00       24.96     14.06 o
 -11  -5   3        1.46        1.05      5.62 o
 -10  -5   3      157.48      170.83      8.79 o
  -9  -5   3      897.91      870.64     32.17 o
  -8  -5   3     1642.26     1632.17     27.90 o
  -7  -5   3     1050.11      986.83     52.92 o
  -6  -5   3     7177.30     6955.45    259.95 o
  -5  -5   3     1746.26     1844.19     39.23 o
  -4  -5   3     6373.46     6431.88    234.50 o
  -3  -5   3     1191.02     1010.56     24.98 o
  -2  -5   3       69.47       88.33      2.93 o
  -1  -5   3       97.25      114.95      3.10 o
   0  -5   3      356.55      397.53      6.34 o
   1  -5   3     6753.99     6883.55     85.15 o
   2  -5   3      127.41      131.27      3.35 o
   3  -5   3      536.21      521.38      8.44 o
   4  -5   3     1331.67     1406.81     16.78 o
   5  -5   3     1844.29     1873.22     24.45 o
   6  -5   3     4127.05     4300.37    125.73 o
   7  -5   3      600.65      675.96     13.25 o
   8  -5   3     1769.56     1817.22     29.72 o
   9  -5   3     2321.31     2191.78     37.90 o
  10  -5   3     1026.82     1010.44     23.38 o
  11  -5   3      131.17      147.00     10.55 o
  12  -5   3      829.14      845.77     45.88 o
  13  -5   3      113.32      109.53     10.51 o
  14  -5   3       30.23       16.01     12.42 o
  15  -5   3        0.71        0.48     13.88 o
  16  -5   3      357.96      380.70     30.00 o
 -17  -4   3       31.38       -8.55     23.02 o
 -16  -4   3      580.88      535.75     54.84 o
 -15  -4   3       25.21       31.28     27.77 o
 -14  -4   3      485.26      492.51     37.97 o
 -13  -4   3       19.29       34.45     13.01 o
 -12  -4   3      229.93      216.89     15.12 o
 -11  -4   3       54.80       49.91      5.62 o
 -10  -4   3      214.46      200.37      7.73 o
  -9  -4   3       79.20       66.49     14.24 o
  -8  -4   3     9430.07     9153.49    298.67 o
  -7  -4   3     9030.06     8988.70    287.27 o
  -6  -4   3     5793.84     5725.26    276.55 o
  -5  -4   3     1505.32     1487.88     28.85 o
  -4  -4   3     4550.58     4962.96    125.34 o
  -3  -4   3     2181.30     2081.25     49.29 o
  -2  -4   3     5650.05     6174.71     77.53 o
  -1  -4   3    12876.55    12776.68    170.15 o
   0  -4   3       18.41       43.72      2.64 o
   1  -4   3      740.35      797.84     10.16 o
   2  -4   3    16860.03    17249.40    225.25 o
   3  -4   3     1275.76     1312.66     15.30 o
   4  -4   3     1191.39     1067.33     13.80 o
   5  -4   3     4386.35     4401.19     87.03 o
   6  -4   3     1925.00     1924.02     29.95 o
   7  -4   3     2085.17     1986.45     31.10 o
   8  -4   3       38.97       48.16      4.30 o
   9  -4   3     2460.90     2265.52     53.47 o
  10  -4   3      528.40      514.46     12.54 o
  11  -4   3     1751.96     1757.95     31.60 o
  12  -4   3      769.04      833.80     22.50 o
  13  -4   3        7.15       21.42      9.26 o
  14  -4   3        4.79      -12.83     17.75 o
  15  -4   3      324.61      328.68     23.69 o
  16  -4   3       78.85       62.12     17.76 o
 -17  -3   3      115.17      105.63     24.84 o
 -16  -3   3        0.09       43.59     30.58 o
 -15  -3   3        5.43      -17.93     24.96 o
 -14  -3   3      968.46     1007.64     49.57 o
 -13  -3   3     1681.12     1725.94     67.87 o
 -12  -3   3      486.03      456.66     19.69 o
 -11  -3   3      319.81      306.53     10.90 o
 -10  -3   3      100.36      115.29      6.33 o
  -9  -3   3        0.34        2.81      4.57 o
  -8  -3   3      769.99      705.08     24.79 o
  -7  -3   3      551.68      527.76     10.59 o
  -6  -3   3     1001.58     1070.99     22.51 o
  -5  -3   3      869.08      931.63     16.00 o
  -4  -3   3     1728.13     1794.18     58.24 o
  -3  -3   3      201.32      222.26      7.38 o
  -2  -3   3     5651.16     5660.23     73.08 o
  -1  -3   3       38.58       46.80      2.28 o
   0  -3   3     4085.28     4304.12     50.33 o
   1  -3   3     1959.29     2114.59     22.90 o
   2  -3   3      978.73     1145.02     12.47 o
   3  -3   3      790.10      865.06     10.05 o
   4  -3   3       71.26       73.82      6.85 o
   5  -3   3      408.59      532.89     10.99 o
   6  -3   3     3867.85     3765.77     63.43 o
   7  -3   3     5388.29     4991.19     83.18 o
   8  -3   3     1263.56     1225.02     23.91 o
   9  -3   3      164.62      191.47      7.94 o
  10  -3   3       19.23       26.50      4.98 o
  11  -3   3     3527.87     3479.77     55.98 o
  12  -3   3      570.27      594.35     20.21 o
  13  -3   3      680.55      692.05     53.61 o
  14  -3   3     4795.26     5137.10    212.92 o
  15  -3   3      274.48      275.84     27.77 o
  16  -3   3        8.02        4.22     25.31 o
 -17  -2   3      131.93       69.11     23.94 o
 -16  -2   3       11.06       30.18     17.56 o
 -15  -2   3      170.86      194.74     27.42 o
 -14  -2   3      906.12      919.73     47.11 o
 -13  -2   3      447.35      487.23     34.80 o
 -12  -2   3      368.61      341.34     21.44 o
 -11  -2   3     3072.83     3020.18     77.40 o
 -10  -2   3      897.72      807.98     18.63 o
  -9  -2   3     2909.11     2885.75     48.56 o
  -8  -2   3      338.00      331.21      6.81 o
  -7  -2   3     7134.96     7161.34     91.05 o
  -6  -2   3     2015.90     2012.97     56.12 o
  -5  -2   3      352.21      337.22     11.95 o
  -4  -2   3     2048.13     1953.53     78.33 o
  -3  -2   3    29289.10    29098.74    707.33 o
  -2  -2   3     1102.06     1059.95     22.70 o
  -1  -2   3       55.07       65.15      5.45 o
   0  -2   3      470.41      566.09     14.42 o
   1  -2   3        0.44        9.05      0.88 o
   2  -2   3     8894.18     9631.13    109.79 o
   3  -2   3       15.58       17.13      2.46 o
   4  -2   3    14991.60    14835.30    192.95 o
   5  -2   3     3454.57     3296.28     66.57 o
   6  -2   3     1590.42     1579.96     61.03 o
   7  -2   3     2781.51     2659.60     46.85 o
   8  -2   3     4937.50     4566.99    123.09 o
   9  -2   3     5224.45     5210.89    138.57 o
  10  -2   3      133.96      163.14      7.03 o
  11  -2   3       33.37       35.09     12.13 o
  12  -2   3      199.02      222.51     13.01 o
  13  -2   3        1.45       -1.94      8.14 o
  14  -2   3       68.22       66.36     10.69 o
  15  -2   3      209.19      234.91     17.29 o
  16  -2   3     1354.71     1397.47     60.59 o
 -17  -1   3      234.79      193.96     21.97 o
 -16  -1   3        1.14       24.69     41.83 o
 -15  -1   3       77.65       63.18     19.51 o
 -14  -1   3     1222.68     1389.91     71.03 o
 -13  -1   3      705.62      748.83     38.32 o
 -12  -1   3      973.86      945.09     36.21 o
 -11  -1   3     4054.11     3871.80     96.43 o
 -10  -1   3     2899.42     2776.42     51.02 o
  -9  -1   3      530.61      471.80     11.95 o
  -8  -1   3     1075.57     1092.81     34.29 o
  -7  -1   3      292.56      320.91      6.78 o
  -6  -1   3     1052.82     1134.68     43.79 o
  -5  -1   3       21.21       30.14      2.44 o
  -4  -1   3      202.36      195.09     11.95 o
  -3  -1   3    13978.61    14281.22    211.60 o
  -2  -1   3      146.20      184.19      4.75 o
  -1  -1   3      287.69      337.17     12.84 o
   0  -1   3      339.84      374.31      5.98 o
   1  -1   3       43.79       34.10      2.46 o
   2  -1   3     9220.35     9478.13    146.47 o
   3  -1   3    18109.27    18022.53    619.36 o
   4  -1   3    14688.68    14084.36    180.64 o
   5  -1   3     6932.74     7333.10    137.64 o
   6  -1   3      154.39      191.93      7.38 o
   7  -1   3     4397.96     4176.87    205.15 o
   8  -1   3    11332.94    11145.83    579.58 o
   9  -1   3      362.45      377.38     27.95 o
  10  -1   3      318.26      293.96     29.18 o
  11  -1   3     1673.91     1636.00     38.33 o
  12  -1   3      277.64      254.50     14.41 o
  13  -1   3       36.04       32.34     11.25 o
  14  -1   3      671.43      719.99     22.77 o
  15  -1   3      213.38      226.05     21.44 o
  16  -1   3      220.67      236.23     19.12 o
 -17   0   3      297.22      300.90     40.42 o
 -16   0   3      211.11      225.21     26.70 o
 -15   0   3      137.34      170.12     18.82 o
 -14   0   3     1769.83     1892.90     60.92 o
 -13   0   3        2.00       24.96     21.44 o
 -12   0   3       86.98      102.29     16.87 o
 -11   0   3     4645.96     4666.00    116.17 o
 -10   0   3      170.92      182.08      6.68 o
  -9   0   3      546.92      571.65     11.95 o
  -8   0   3     2824.34     2650.10     89.74 o
  -7   0   3      957.82      904.14     13.26 o
  -6   0   3     3836.79     3782.05    175.94 o
  -5   0   3     1470.26     1391.12     85.32 o
  -4   0   3       86.59      118.63      7.21 o
  -3   0   3     3217.78     3530.60    109.49 o
  -2   0   3      465.31      513.80     15.83 o
  -1   0   3      797.32      805.39     14.61 o
   0   0   3        1.97       18.57      2.28 o
   1   0   3     2566.04     2623.75     57.34 o
   2   0   3     5920.59     6003.44     65.19 o
   3   0   3     1687.48     1750.62     22.73 o
   4   0   3     1358.03     1328.90     16.14 o
   5   0   3     2626.51     2602.68     61.96 o
   6   0   3       86.08       57.66      4.10 o
   7   0   3      803.59      748.43     58.90 o
   8   0   3      468.29      496.83     45.53 o
   9   0   3     3422.01     3259.55    224.18 o
  10   0   3     1392.17     1305.00     30.24 o
  11   0   3     6146.02     5954.72    117.97 o
  12   0   3     3841.67     3842.95     83.05 o
  13   0   3     1482.57     1578.85     41.49 o
  14   0   3       72.39      110.37     17.22 o
  15   0   3      394.95      443.20     22.01 o
  16   0   3        2.86        6.45     15.06 o
 -17   1   3      223.56      199.66     30.23 o
 -16   1   3       20.16       38.66     31.28 o
 -15   1   3       26.36       49.59     16.12 o
 -14   1   3       20.39       18.13     14.34 o
 -13   1   3      875.23      895.77     32.69 o
 -12   1   3     5074.70     4961.49    172.85 o
 -11   1   3      106.41      121.97     13.71 o
 -10   1   3     6916.95     6574.61    130.72 o
  -9   1   3       25.02       36.91      3.51 o
  -8   1   3    10956.88    11040.38    163.49 o
  -7   1   3      532.81      511.46     17.58 o
  -6   1   3     1583.37     1675.45     85.13 o
  -5   1   3     1356.07     1294.59     57.87 o
  -4   1   3      695.58      636.26     20.75 o
  -3   1   3     3354.58     3574.71     46.78 o
  -2   1   3      527.53      480.15      7.08 o
  -1   1   3      732.18      807.60     16.89 o
   0   1   3     1258.95     1215.03     14.32 o
   1   1   3      119.62      112.01      1.94 o
   2   1   3      320.23      392.44      6.86 o
   3   1   3    13561.86    13471.37    219.73 o
   4   1   3      946.76      985.31     13.40 o
   5   1   3      285.31      383.16      5.83 o
   6   1   3      885.29      926.29     13.03 o
   7   1   3    10466.24    10004.28    188.57 o
   8   1   3      542.80      608.81     48.17 o
   9   1   3     1239.84     1239.57     28.84 o
  10   1   3      143.21      160.29     10.55 o
  11   1   3      647.79      651.80     20.04 o
  12   1   3      808.13      785.42     23.56 o
  13   1   3      146.71      125.14     15.82 o
  14   1   3     2812.83     2931.52     86.88 o
  15   1   3      165.24      220.04     21.79 o
  16   1   3      628.16      595.60     54.49 o
 -17   2   3       10.28      -15.11     34.45 o
 -16   2   3       46.31      -23.20     23.20 o
 -15   2   3      402.51      484.41     37.26 o
 -14   2   3      638.77      577.71     34.10 o
 -13   2   3       70.45       75.82     13.65 o
 -12   2   3       19.37       16.58      9.04 o
 -11   2   3       17.65       12.52     11.25 o
 -10   2   3     2365.67     2274.97     60.15 o
  -9   2   3       89.52      117.40      4.57 o
  -8   2   3     3023.91     3021.03     47.86 o
  -7   2   3    11157.67    11376.90    153.35 o
  -6   2   3     2075.32     2060.27     71.78 o
  -5   2   3     5457.92     5466.89    111.80 o
  -4   2   3     3820.08     4037.96     98.17 o
  -3   2   3    60332.12    58647.50   1337.66 o
  -2   2   3      109.89      133.16      5.10 o
  -1   2   3      511.98      496.65      9.21 o
   0   2   3      516.60      539.91     10.73 o
   1   2   3      574.48      579.32      9.50 o
   2   2   3    21228.13    21439.63    574.61 o
   3   2   3      465.51      556.88     13.89 o
   4   2   3    28182.84    26724.87    455.71 o
   5   2   3       89.81      137.29      3.29 o
   6   2   3     1188.64     1227.13     18.46 o
   7   2   3     1554.90     1472.29     20.58 o
   8   2   3     1001.94      837.34     18.08 o
   9   2   3        1.67       14.76      6.68 o
  10   2   3      583.31      558.98     17.23 o
  11   2   3        4.76       12.30      8.08 o
  12   2   3      337.09      329.73     19.33 o
  13   2   3       12.89       33.04     13.01 o
  14   2   3      228.10      278.40     22.50 o
  15   2   3        6.00       28.82     16.52 o
  16   2   3       30.20       35.50     17.22 o
 -17   3   3      122.43      132.17     37.26 o
 -16   3   3       10.99       -3.51     28.82 o
 -15   3   3       37.74       55.19     27.07 o
 -14   3   3       72.90       41.13     18.98 o
 -13   3   3      739.92      785.45     25.18 o
 -12   3   3      731.60      747.52     23.14 o
 -11   3   3      428.21      437.85     16.77 o
 -10   3   3     1420.29     1398.71     32.96 o
  -9   3   3     1854.37     1801.11     68.41 o
  -8   3   3     8272.36     8407.76    248.30 o
  -7   3   3      112.04      112.73      3.45 o
  -6   3   3     7365.47     7600.36    114.50 o
  -5   3   3     1963.91     1821.59     24.93 o
  -4   3   3      145.14      179.23      8.09 o
  -3   3   3     2865.89     2809.99     74.70 o
  -2   3   3     7321.41     7324.94     91.24 o
  -1   3   3     1267.04     1225.82     19.37 o
   0   3   3     5179.92     5312.48     67.08 o
   1   3   3     1141.78     1208.06     15.31 o
   2   3   3    19465.75    19358.78    251.05 o
   3   3   3      871.13      786.47     14.60 o
   4   3   3      580.16      786.40     11.25 o
   5   3   3     3095.97     3178.93    116.19 o
   6   3   3     2538.30     2524.96     63.87 o
   7   3   3     1313.91     1290.63     22.16 o
   8   3   3      809.78      787.91     33.23 o
   9   3   3       85.48       66.08      9.14 o
  10   3   3      261.48      241.85     10.55 o
  11   3   3        3.45       19.33     16.52 o
  12   3   3      141.69      127.25     12.65 o
  13   3   3      139.40      156.77     16.17 o
  14   3   3      198.45      190.87     19.33 o
  15   3   3      114.73       79.44     21.79 o
  16   3   3       75.68       93.15     22.50 o
 -17   4   3      880.70      764.31     54.84 o
 -16   4   3     1574.66     1640.71    107.25 o
 -15   4   3       43.15       28.12     21.09 o
 -14   4   3      232.21      225.67     16.52 o
 -13   4   3        1.43        8.72     15.95 o
 -12   4   3        1.47       -6.02     13.41 o
 -11   4   3       49.27       53.13      8.77 o
 -10   4   3     3141.55     3054.30     66.36 o
  -9   4   3       91.29       86.50      4.59 o
  -8   4   3       88.88      107.04      6.15 o
  -7   4   3      123.35      129.07      3.93 o
  -6   4   3     8072.12     7985.56    119.84 o
  -5   4   3     2372.40     2365.23     33.77 o
  -4   4   3     4355.59     4558.27     64.28 o
  -3   4   3      405.54      384.40      7.70 o
  -2   4   3     7782.11     8083.33    236.47 o
  -1   4   3      328.73      412.27     13.01 o
   0   4   3     9683.77     9451.91    115.91 o
   1   4   3     3764.89     3454.34     41.66 o
   2   4   3     5149.45     5226.36     93.37 o
   3   4   3     1747.23     1715.31     39.24 o
   4   4   3    11255.76    10550.70    280.65 o
   5   4   3     1389.89     1335.39     43.62 o
   6   4   3    13097.92    12438.63    447.02 o
   7   4   3       11.14       12.44      2.98 o
   8   4   3      365.54      335.16     25.49 o
   9   4   3     1536.32     1504.85     32.88 o
  10   4   3     1896.71     1748.00     48.54 o
  11   4   3     2033.73     1974.15     53.46 o
  12   4   3        3.61       -8.79     13.01 o
  13   4   3       84.94       43.23     13.36 o
  14   4   3     1152.14     1207.39     45.36 o
  15   4   3       99.23       80.49     15.82 o
  16   4   3      137.87      155.01     25.31 o
 -17   5   3       54.22       18.98     26.36 o
 -16   5   3      324.70      294.93     39.72 o
 -15   5   3      186.68      195.79     17.22 o
 -14   5   3      270.40      276.14     21.44 o
 -13   5   3       70.11       81.17     14.06 o
 -12   5   3      125.31      124.34     11.51 o
 -11   5   3        9.23        6.70     23.55 o
 -10   5   3     2744.38     2708.43    146.53 o
  -9   5   3      270.82      298.93     19.16 o
  -8   5   3      320.90      360.98     40.43 o
  -7   5   3     1203.27     1102.55     18.39 o
  -6   5   3       30.76       65.17     11.42 o
  -5   5   3      772.54      916.24     26.90 o
  -4   5   3      157.11      210.40      6.33 o
  -3   5   3     1025.10      920.60     15.90 o
  -2   5   3      152.47      152.39      4.55 o
  -1   5   3     2661.55     2497.98     37.43 o
   0   5   3     1458.82     1512.90     22.40 o
   1   5   3     5761.39     5938.05     76.21 o
   2   5   3     6237.71     5946.08     65.49 o
   3   5   3     6250.25     6207.98    178.24 o
   4   5   3    15836.36    15504.84    223.29 o
   5   5   3     5162.56     5314.62    285.64 o
   6   5   3     2209.62     2097.81     32.64 o
   7   5   3    10391.50    10060.73    722.74 o
   8   5   3      462.85      408.14     10.97 o
   9   5   3      138.90      159.23      6.68 o
  10   5   3      815.64      769.62     27.07 o
  11   5   3    13031.69    12480.08    291.82 o
  12   5   3      172.19      170.48     15.82 o
  13   5   3     4208.72     4492.26    124.92 o
  14   5   3      302.41      320.24     25.66 o
  15   5   3       15.36       -0.35     14.06 o
  16   5   3      713.67      791.00     47.46 o
 -17   6   3        9.71       61.86     35.50 o
 -16   6   3      145.65      169.78     36.56 o
 -15   6   3       32.37       18.98     11.25 o
 -14   6   3      909.71      934.16     53.44 o
 -13   6   3       23.38       19.14      8.55 o
 -12   6   3        0.03        8.54     10.90 o
 -11   6   3     2003.35     1999.23     88.10 o
 -10   6   3     2066.97     2082.08     91.45 o
  -9   6   3     2231.73     2312.52    146.69 o
  -8   6   3       45.93       58.08      7.03 o
  -7   6   3     7629.52     7733.93    273.82 o
  -6   6   3     1921.04     1797.01     29.11 o
  -5   6   3      298.77      362.52     18.98 o
  -4   6   3      628.90      633.43     12.31 o
  -3   6   3     1528.29     1410.85     53.13 o
  -2   6   3     1710.16     1626.60     26.79 o
  -1   6   3     1245.07     1251.63     20.25 o
   0   6   3    20221.33    20082.15    263.85 o
   1   6   3     6523.73     6696.97     94.48 o
   2   6   3     2406.76     2191.86     28.80 o
   3   6   3        0.53       13.11      2.86 o
   4   6   3     2288.46     2142.11     29.97 o
   5   6   3       15.11        8.92      2.59 o
   6   6   3     1550.74     1514.43     25.08 o
   7   6   3      552.14      540.43     11.76 o
   8   6   3     1193.81     1274.25     57.85 o
   9   6   3      566.27      571.99     15.12 o
  10   6   3       69.35       75.57      5.98 o
  11   6   3      636.50      609.25     26.37 o
  12   6   3      112.35       80.85     11.95 o
  13   6   3      185.46      156.07     17.58 o
  14   6   3        0.23       -4.22     17.57 o
  15   6   3       47.91       70.65     17.22 o
  16   6   3      171.27      208.09     23.90 o
 -16   7   3        1.34       24.96     33.04 o
 -15   7   3       41.49       42.16     12.57 o
 -14   7   3      287.96      296.60     16.66 o
 -13   7   3      134.08      129.81     12.48 o
 -12   7   3       20.39       10.24      9.74 o
 -11   7   3      374.70      369.32     15.52 o
 -10   7   3     1345.84     1392.55     58.02 o
  -9   7   3     1702.15     1643.88     55.74 o
  -8   7   3     1932.23     1912.77     62.26 o
  -7   7   3       66.93       49.72      4.23 o
  -6   7   3      178.36      176.33      6.20 o
  -5   7   3       56.46       44.70      3.85 o
  -4   7   3     2982.05     2850.21     77.10 o
  -3   7   3     3474.86     3404.35     46.53 o
  -2   7   3     1039.29      969.05     17.58 o
  -1   7   3    13963.61    14347.81    193.00 o
   0   7   3     2986.23     3029.52     45.06 o
   1   7   3      956.69      958.36     26.20 o
   2   7   3     9584.07     9578.25    111.65 o
   3   7   3     4162.79     4253.61     90.72 o
   4   7   3     5824.18     5880.67    150.36 o
   5   7   3     1340.97     1196.90     18.68 o
   6   7   3      296.97      285.22      7.80 o
   7   7   3      125.66      127.77      5.65 o
   8   7   3      380.32      377.91     38.85 o
   9   7   3      260.34      239.39      9.84 o
  10   7   3      875.41      839.59     22.50 o
  11   7   3      430.63      396.89     21.09 o
  12   7   3        0.15      -10.19     10.19 o
  13   7   3       14.05        6.68     14.41 o
  14   7   3      594.78      683.06     37.62 o
  15   7   3      115.78      119.86     16.87 o
  16   7   3       10.41      -18.98     18.98 o
 -16   8   3      297.58      293.17     42.53 o
 -15   8   3      693.53      709.69     41.84 o
 -14   8   3        0.13        9.95     12.55 o
 -13   8   3      218.52      249.96     15.99 o
 -12   8   3      385.69      334.62     15.66 o
 -11   8   3      672.19      682.14     20.55 o
 -10   8   3     1231.58     1213.78     34.81 o
  -9   8   3     2785.58     2689.57     89.01 o
  -8   8   3        3.59        5.98     16.17 o
  -7   8   3     7717.04     7374.41    123.22 o
  -6   8   3      205.54      198.84      5.90 o
  -5   8   3       26.21       44.22      3.80 o
  -4   8   3     1604.92     1723.31     45.73 o
  -3   8   3     1127.40      982.95     43.79 o
  -2   8   3     8910.83     8925.37    121.57 o
  -1   8   3      251.26      221.35     11.43 o
   0   8   3     3283.89     2942.28     44.28 o
   1   8   3      832.31      715.95     11.32 o
   2   8   3        0.28        2.40      2.96 o
   3   8   3     1062.21     1037.47     32.88 o
   4   8   3      395.82      418.24      9.22 o
   5   8   3    13008.98    13045.16    567.90 o
   6   8   3      167.79      184.58      7.28 o
   7   8   3      713.84      708.51     14.64 o
   8   8   3      914.15      898.22     23.91 o
   9   8   3     2226.49     2085.15     45.38 o
  10   8   3      425.50      404.97     13.71 o
  11   8   3      104.19       92.45     15.11 o
  12   8   3        1.90        9.49     10.54 o
  13   8   3       29.03       28.47     13.36 o
  14   8   3      553.59      537.16     31.99 o
  15   8   3      171.94      170.48     20.04 o
 -16   9   3        1.64      -17.93     35.15 o
 -15   9   3      236.96      196.16     37.08 o
 -14   9   3      159.33      166.24     14.10 o
 -13   9   3      388.47      432.58     39.37 o
 -12   9   3      105.03       95.16     14.06 o
 -11   9   3      137.37      128.62     12.29 o
 -10   9   3      963.88      991.50     84.03 o
  -9   9   3       63.55       67.65      5.64 o
  -8   9   3     2329.80     2312.35    115.03 o
  -7   9   3        0.09       21.72      4.23 o
  -6   9   3     2360.96     2279.48     74.77 o
  -5   9   3     2160.91     2094.05     40.11 o
  -4   9   3     1226.01     1240.74     19.92 o
  -3   9   3     4199.65     4141.56    115.89 o
  -2   9   3     3725.52     3710.79     91.57 o
  -1   9   3     6258.23     6233.08     87.69 o
   0   9   3     1314.75     1162.46     19.81 o
   1   9   3     4260.13     4547.16     57.55 o
   2   9   3     6605.56     6475.59    101.57 o
   3   9   3      139.87      142.57      4.85 o
   4   9   3     2970.37     2851.42    102.42 o
   5   9   3        9.20        9.99     14.76 o
   6   9   3      343.08      302.33      7.96 o
   7   9   3       30.03       26.78      5.32 o
   8   9   3      401.14      393.02     12.66 o
   9   9   3       37.45       25.66      6.33 o
  10   9   3       20.60        2.81      7.03 o
  11   9   3     1923.45     1782.34     55.57 o
  12   9   3     1188.97     1211.64     41.84 o
  13   9   3       36.16       43.23     14.76 o
  14   9   3      329.40      413.04     25.66 o
  15   9   3      101.47       55.54     18.63 o
 -16  10   3        6.28        3.87     32.34 o
 -15  10   3        7.46       21.82     12.65 o
 -14  10   3     1306.14     1396.67    122.71 o
 -13  10   3        8.23       17.51     11.76 o
 -12  10   3     1703.22     1813.56    226.47 o
 -11  10   3       28.40       22.14      9.94 o
 -10  10   3     3807.48     3830.94    189.85 o
  -9  10   3     3292.39     3296.60    155.00 o
  -8  10   3        2.13       14.42      5.91 o
  -7  10   3     6371.51     6254.35    332.06 o
  -6  10   3      951.02      931.02     17.21 o
  -5  10   3        7.68       13.96      4.05 o
  -4  10   3       51.66       70.56      5.62 o
  -3  10   3    12889.32    12569.21    405.97 o
  -2  10   3     8673.32     8467.51    118.29 o
  -1  10   3       88.01       90.72     13.01 o
   0  10   3    36105.37    35212.57   1085.76 o
   1  10   3      743.15      743.10     12.89 o
   2  10   3      792.48      841.72     16.53 o
   3  10   3     3389.96     3323.42     87.48 o
   4  10   3     2353.18     2182.02     32.84 o
   5  10   3      956.99      962.02     16.35 o
   6  10   3      114.68      111.47      5.34 o
   7  10   3     3289.14     3168.04     98.18 o
   8  10   3     3439.14     3294.74     70.73 o
   9  10   3        7.75        9.84      7.03 o
  10  10   3     1433.32     1443.49     35.16 o
  11  10   3       80.65       73.82      7.73 o
  12  10   3      472.78      494.61     25.66 o
  13  10   3      118.16      128.65     20.04 o
  14  10   3        3.11       -8.79     13.01 o
  15  10   3      123.01      140.60     20.04 o
 -16  11   3       24.30       46.40     33.74 o
 -15  11   3       44.12       52.37     15.82 o
 -14  11   3      389.83      381.65     19.85 o
 -13  11   3       70.99       51.16     37.08 o
 -12  11   3       75.92       79.37     11.92 o
 -11  11   3        5.77        3.01     10.86 o
 -10  11   3      141.19      133.71     19.16 o
  -9  11   3       45.28       42.75      6.75 o
  -8  11   3      525.03      501.15     22.50 o
  -7  11   3       18.57       27.46      4.55 o
  -6  11   3      485.68      485.36     11.40 o
  -5  11   3      471.13      531.86     28.12 o
  -4  11   3      878.88      881.69     30.59 o
  -3  11   3    11451.59    11027.36    191.29 o
  -2  11   3     1771.77     1779.99     31.27 o
  -1  11   3     3262.59     3181.61     88.53 o
   0  11   3       72.77       54.39      5.83 o
   1  11   3        0.21       16.46      3.77 o
   2  11   3     2211.70     2046.52     74.59 o
   3  11   3      948.44      936.72     15.13 o
   4  11   3     7328.23     6956.72    106.46 o
   5  11   3     3813.45     3744.62    150.13 o
   6  11   3        2.36       20.05     11.60 o
   7  11   3       55.74       47.03      6.63 o
   8  11   3       34.59       39.72      7.03 o
   9  11   3     2025.65     2070.51     46.43 o
  10  11   3      140.52      128.65      9.14 o
  11  11   3      403.41      377.90     15.12 o
  12  11   3       55.27       17.22     15.11 o
  13  11   3       91.65       88.93     14.41 o
  14  11   3     1029.59     1167.61     53.09 o
  15  11   3      213.87      180.68     26.01 o
 -15  12   3       22.21       15.47     18.98 o
 -14  12   3       24.63       40.42     13.01 o
 -13  12   3       83.13       88.97     25.31 o
 -12  12   3     1365.44     1188.84     43.60 o
 -11  12   3      160.87      153.06     14.76 o
 -10  12   3      305.67      288.44     11.63 o
  -9  12   3        3.85        6.79      6.65 o
  -8  12   3     6786.84     6548.05    426.07 o
  -7  12   3     2639.48     2555.47    136.50 o
  -6  12   3      508.90      499.13     31.64 o
  -5  12   3       39.01       31.03      4.55 o
  -4  12   3     1771.84     1700.01     58.56 o
  -3  12   3        5.20        5.87      5.39 o
  -2  12   3     2734.54     2554.10    105.22 o
  -1  12   3     1456.09     1408.81     45.37 o
   0  12   3     6446.08     6500.96     95.52 o
   1  12   3        0.55        2.77      4.39 o
   2  12   3        1.90       16.75      8.08 o
   3  12   3        6.99        5.61     10.02 o
   4  12   3      488.43      411.76     12.83 o
   5  12   3     1075.87     1023.79     27.08 o
   6  12   3      421.45      416.82     19.51 o
   7  12   3       79.46       78.15      6.46 o
   8  12   3     1417.79     1370.37     33.05 o
   9  12   3     2469.01     2454.86     54.17 o
  10  12   3       95.60       86.47     10.19 o
  11  12   3      273.77      260.12     13.01 o
  12  12   3      105.10      132.17     19.68 o
  13  12   3      186.27      218.64     24.61 o
  14  12   3      475.15      540.66     33.40 o
 -15  13   3       15.69        3.16     19.33 o
 -14  13   3       75.70      106.15     21.79 o
 -13  13   3      747.91      726.33     34.45 o
 -12  13   3      237.42      217.49     15.52 o
 -11  13   3      295.32      301.05     28.47 o
 -10  13   3     1221.04     1203.96     90.37 o
  -9  13   3       84.05       89.65     12.13 o
  -8  13   3      325.69      328.08     12.24 o
  -7  13   3     1156.78     1119.30     50.99 o
  -6  13   3      203.97      206.43      7.83 o
  -5  13   3      924.07      901.83     30.59 o
  -4  13   3      153.34      147.24      6.91 o
  -3  13   3     3815.37     3413.21     54.89 o
  -2  13   3        0.54       -5.71      6.33 o
  -1  13   3     3466.09     3313.01     54.01 o
   0  13   3     1399.95     1312.37     26.73 o
   1  13   3      490.64      472.70     22.68 o
   2  13   3       52.20       75.32     12.13 o
   3  13   3     6118.56     6036.14    196.41 o
   4  13   3      301.86      351.66     44.82 o
   5  13   3        1.95        6.21      4.84 o
   6  13   3      167.68      151.98      6.76 o
   7  13   3     1104.68     1072.60     20.91 o
   8  13   3      195.95      182.79     10.19 o
   9  13   3        2.69       -7.73      7.73 o
  10  13   3       87.19       92.45      9.49 o
  11  13   3        1.24       -6.68     14.76 o
  12  13   3      107.42      111.08     16.17 o
  13  13   3      700.14      793.11     36.91 o
  14  13   3      190.98      197.90     21.09 o
 -15  14   3        4.55        5.98     16.87 o
 -14  14   3      732.32      751.98     40.43 o
 -13  14   3      107.57      104.75     19.68 o
 -12  14   3      120.10      114.33     12.92 o
 -11  14   3        0.36        6.82      9.94 o
 -10  14   3       73.25       85.78     28.65 o
  -9  14   3       62.92       64.01      7.68 o
  -8  14   3      231.21      219.69     10.55 o
  -7  14   3     3878.02     3766.92    300.55 o
  -6  14   3      507.02      536.99     36.91 o
  -5  14   3     1217.22     1208.84     84.04 o
  -4  14   3      400.57      341.91     19.69 o
  -3  14   3     1383.60     1271.63     37.28 o
  -2  14   3      723.43      663.91     31.12 o
  -1  14   3      374.07      339.39     23.73 o
   0  14   3       30.28       52.24      4.75 o
   1  14   3     1799.57     1586.64     23.75 o
   2  14   3      426.06      436.42     20.04 o
   3  14   3      230.11      238.21      7.52 o
   4  14   3     1318.48     1363.51     37.28 o
   5  14   3     3210.28     3356.14     57.18 o
   6  14   3       97.30       97.67      6.17 o
   7  14   3      612.08      600.41     61.35 o
   8  14   3     1416.19     1432.23     33.76 o
   9  14   3     2258.48     2343.49     52.41 o
  10  14   3       24.72       36.20      7.38 o
  11  14   3      280.66      290.00     14.76 o
  12  14   3      266.04      310.39     22.85 o
  13  14   3      102.57      134.27     21.09 o
  14  14   3      180.55      148.69     20.39 o
 -14  15   3      163.56      176.81     22.85 o
 -13  15   3       83.81       73.82     15.47 o
 -12  15   3        6.89      -17.22     17.22 o
 -11  15   3      340.22      354.80     17.99 o
 -10  15   3       78.47       77.55      9.10 o
  -9  15   3      972.57     1017.26     26.02 o
  -8  15   3     1248.99     1281.79     64.35 o
  -7  15   3     1062.16     1065.85     38.33 o
  -6  15   3      160.44      160.19      8.19 o
  -5  15   3       68.00       61.82      6.33 o
  -4  15   3      172.10      199.03      7.60 o
  -3  15   3        0.25        9.61      7.56 o
  -2  15   3      808.72      829.78     17.60 o
  -1  15   3      743.51      826.15     16.46 o
   0  15   3        1.37        6.55      9.31 o
   1  15   3     3666.62     3519.54     47.90 o
   2  15   3     2842.62     2803.10     79.52 o
   3  15   3     1073.62      984.63     21.98 o
   4  15   3        3.78       10.97      4.72 o
   5  15   3     2346.84     2348.62     39.59 o
   6  15   3     1417.35     1395.30     25.76 o
   7  15   3      303.00      290.11     15.12 o
   8  15   3      115.12       86.47     10.90 o
   9  15   3       15.35       28.82      9.49 o
  10  15   3     1128.39     1145.51     31.29 o
  11  15   3        0.26        1.76      9.14 o
  12  15   3      867.37      859.59     41.49 o
  13  15   3      343.54      397.57     31.99 o
 -14  16   3      148.64      153.96     21.79 o
 -13  16   3      215.94      184.90     21.09 o
 -12  16   3       36.20       47.10     14.41 o
 -11  16   3        4.74       40.42     18.28 o
 -10  16   3        1.09        7.38      8.36 o
  -9  16   3       20.42       13.71      8.77 o
  -8  16   3     2010.67     2088.71    120.10 o
  -7  16   3     1495.13     1520.48    113.06 o
  -6  16   3      577.15      573.33     32.17 o
  -5  16   3     2865.34     2909.01     95.52 o
  -4  16   3       16.25       14.33      5.09 o
  -3  16   3     1783.09     1733.73     92.50 o
  -2  16   3     1021.34      973.64     21.72 o
  -1  16   3       20.70       28.85     14.59 o
   0  16   3     2719.60     2770.43     39.40 o
   1  16   3      443.41      440.09     11.43 o
   2  16   3      109.68       74.86     12.83 o
   3  16   3      846.06      844.60     16.24 o
   4  16   3        8.35       17.05      8.08 o
   5  16   3      270.06      295.30     10.15 o
   6  16   3      520.98      526.05     14.01 o
   7  16   3        1.44       26.31     19.68 o
   8  16   3      352.28      371.92     15.47 o
   9  16   3      510.21      499.54     18.28 o
  10  16   3        8.02        6.68      8.79 o
  11  16   3      142.86      138.85     12.65 o
  12  16   3       72.44       82.60     19.33 o
  13  16   3      110.45      132.52     21.44 o
 -14  17   3        2.25       15.47     16.52 o
 -13  17   3       63.13       57.29     18.98 o
 -12  17   3      105.07      114.94     21.79 o
 -11  17   3      105.80      103.34     17.58 o
 -10  17   3      682.90      674.77     29.53 o
  -9  17   3        7.00       -2.42     12.30 o
  -8  17   3      117.41      108.90      9.54 o
  -7  17   3      683.60      700.44     67.68 o
  -6  17   3      116.80      133.46     20.04 o
  -5  17   3     2115.19     2253.73    135.94 o
  -4  17   3     1345.06     1351.87     40.44 o
  -3  17   3      142.11      142.88      9.85 o
  -2  17   3      342.49      391.25     21.80 o
  -1  17   3      327.10      325.53     11.00 o
   0  17   3     1930.35     1900.75     32.73 o
   1  17   3     1690.04     1644.88     29.19 o
   2  17   3      834.82      848.13     18.27 o
   3  17   3      957.77      924.91     17.60 o
   4  17   3     1127.15     1170.34     53.09 o
   5  17   3        0.90       10.41      5.66 o
   6  17   3      569.52      580.98     30.58 o
   7  17   3     2203.92     2259.72     46.19 o
   8  17   3      134.37      147.98     11.60 o
   9  17   3       21.62       40.77      9.14 o
  10  17   3      441.36      441.53     18.63 o
  11  17   3      350.76      326.92     18.98 o
  12  17   3       65.57       32.69     30.23 o
 -13  18   3      179.22      151.85     21.09 o
 -12  18   3     1111.50     1231.97     55.20 o
 -11  18   3      363.05      353.28     24.61 o
 -10  18   3       14.96       22.35     14.59 o
  -9  18   3        5.09        5.52     10.43 o
  -8  18   3     1385.28     1468.72     33.94 o
  -7  18   3     1008.62     1030.11     57.31 o
  -6  18   3     1667.46     1538.76     93.54 o
  -5  18   3       40.49       41.74      9.31 o
  -4  18   3     1178.85     1189.70     40.44 o
  -3  18   3     2393.48     2445.85     47.10 o
  -2  18   3      523.19      487.25     15.56 o
  -1  18   3      375.13      420.89     12.07 o
   0  18   3     1224.08     1258.51     75.07 o
   1  18   3       21.41       21.33      7.12 o
   2  18   3     2459.75     2497.87     42.57 o
   3  18   3      332.35      332.86     12.33 o
   4  18   3     3893.69     4016.71     72.33 o
   5  18   3        0.06       16.48     17.75 o
   6  18   3       24.82       32.89     20.21 o
   7  18   3      751.23      757.98     31.29 o
   8  18   3        1.40       18.98      9.49 o
   9  18   3     2454.18     2583.01     74.56 o
  10  18   3        1.90       -5.98     13.01 o
  11  18   3      352.70      286.84     20.74 o
  12  18   3      113.57      114.59     33.04 o
 -13  19   3       15.25       -3.87     21.79 o
 -12  19   3      248.96      216.88     21.44 o
 -11  19   3      260.37      255.20     26.36 o
 -10  19   3        0.08       -3.08     19.68 o
  -9  19   3       34.88       31.44     14.59 o
  -8  19   3       91.21       85.26     12.71 o
  -7  19   3     2045.41     2165.58     48.53 o
  -6  19   3        2.33       12.00     17.22 o
  -5  19   3      489.19      514.95     16.00 o
  -4  19   3      196.29      204.89     17.40 o
  -3  19   3     1648.10     1699.89     31.38 o
  -2  19   3      584.19      534.98     48.16 o
  -1  19   3      234.17      250.51     15.47 o
   0  19   3       30.74       39.75     20.56 o
   1  19   3       79.44       73.97     25.48 o
   2  19   3      388.68      389.19     37.97 o
   3  19   3      243.10      219.61     18.81 o
   4  19   3      158.05      159.93      9.51 o
   5  19   3        7.16       -9.21     16.34 o
   6  19   3     1432.35     1516.38     86.33 o
   7  19   3      160.74      156.42     17.58 o
   8  19   3       40.38       61.51     15.82 o
   9  19   3     2081.54     2298.93     75.61 o
  10  19   3     1334.17     1372.34     54.85 o
  11  19   3      117.53      142.01     18.28 o
 -12  20   3       50.44       22.85     17.93 o
 -11  20   3        0.26      -16.17     16.17 o
 -10  20   3       57.48       38.43     20.56 o
  -9  20   3        2.27        6.56     24.96 o
  -8  20   3       99.66      114.27     15.28 o
  -7  20   3       43.04       26.77     11.60 o
  -6  20   3        7.63        8.87      9.20 o
  -5  20   3      949.57      966.19     46.06 o
  -4  20   3     1871.46     2006.88     82.82 o
  -3  20   3      118.50      128.98     25.66 o
  -2  20   3     1271.24     1273.03     32.53 o
  -1  20   3       63.43      107.17     19.16 o
   0  20   3      325.53      324.15     16.17 o
   1  20   3      319.62      299.26     11.67 o
   2  20   3      420.01      425.05     13.93 o
   3  20   3      108.82      120.04     10.64 o
   4  20   3        2.26       27.83     24.60 o
   5  20   3      334.22      348.11     14.89 o
   6  20   3      270.54      256.21     14.33 o
   7  20   3      666.23      673.58     27.07 o
   8  20   3      102.15      111.43     15.11 o
   9  20   3        0.26       27.42     16.52 o
  10  20   3      293.65      267.51     24.25 o
  11  20   3       25.89       26.71     17.57 o
 -11  21   3        1.10      -16.52     21.09 o
 -10  21   3        0.86      -13.01     19.33 o
  -9  21   3      307.34      325.27     20.74 o
  -8  21   3       18.25       18.83     14.16 o
  -7  21   3       95.37      114.32     18.10 o
  -6  21   3      146.90      133.76     14.56 o
  -5  21   3        2.07       -9.17      9.17 o
  -4  21   3      709.84      762.22     20.42 o
  -3  21   3       52.31       45.43      8.65 o
  -2  21   3      228.15      222.35     12.51 o
  -1  21   3       76.25       74.51      9.52 o
   0  21   3      528.64      544.36     23.73 o
   1  21   3       66.94       77.49      8.90 o
   2  21   3      302.24      319.94     24.43 o
   3  21   3      359.13      405.10     27.77 o
   4  21   3      109.29      107.31     11.14 o
   5  21   3      492.70      531.19     25.49 o
   6  21   3      721.15      754.01     26.26 o
   7  21   3        3.99        2.81     13.36 o
   8  21   3      108.62      113.18     18.28 o
   9  21   3       26.87       23.55     12.65 o
  10  21   3        8.41       12.30     11.95 o
 -11  22   3     1472.69     1003.17     64.70 o
 -10  22   3       31.80       20.04     21.09 o
  -9  22   3      397.37      401.65     30.41 o
  -8  22   3      251.43      204.16     15.75 o
  -7  22   3      684.77      732.54     50.10 o
  -6  22   3      105.83      106.11     13.50 o
  -5  22   3       65.74      119.66     14.75 o
  -4  22   3     1275.22     1299.17     28.23 o
  -3  22   3      426.00      444.93     16.29 o
  -2  22   3      445.36      470.37     27.42 o
  -1  22   3      418.95      409.65     14.45 o
   0  22   3     1762.98     1952.98     89.67 o
   1  22   3      271.64      281.45     34.27 o
   2  22   3     1105.11     1176.68     37.09 o
   3  22   3      140.77      127.21     12.84 o
   4  22   3      818.39      855.20     56.95 o
   5  22   3      258.15      273.57     15.40 o
   6  22   3      463.10      428.61     61.52 o
   7  22   3      207.66      258.36     21.09 o
   8  22   3      387.15      375.78     22.85 o
   9  22   3       18.36        6.68     17.57 o
 -10  23   3      857.80      658.48     42.54 o
  -9  23   3        0.36      -13.00     13.00 o
  -8  23   3      268.51      246.29     26.01 o
  -7  23   3      250.96      246.56     19.16 o
  -6  23   3      376.66      398.91     20.68 o
  -5  23   3       13.84       41.02     13.36 o
  -4  23   3      128.41      126.76     10.76 o
  -3  23   3      237.59      281.51     31.28 o
  -2  23   3        2.50       -1.57      8.82 o
  -1  23   3      751.03      821.22     21.07 o
   0  23   3       95.66      103.15     10.44 o
   1  23   3       18.38       55.49     10.22 o
   2  23   3      271.21      298.68     15.90 o
   3  23   3      473.08      498.51     18.99 o
   4  23   3       99.65      114.42     11.39 o
   5  23   3      240.39      232.50     16.59 o
   6  23   3      135.35       86.47     16.17 o
   7  23   3      177.08      188.06     21.44 o
   8  23   3       16.75       15.47     13.71 o
   9  23   3       79.13       87.17     27.77 o
  -9  24   3       34.37        9.28     16.40 o
  -8  24   3        9.33       20.72     12.04 o
  -7  24   3       33.87       48.47     13.05 o
  -6  24   3        8.04       16.79     16.11 o
  -5  24   3      538.02      569.09     67.32 o
  -4  24   3       10.17        5.37      9.21 o
  -3  24   3       41.13       41.71     12.48 o
  -2  24   3        0.46       22.56     31.63 o
  -1  24   3        1.40       23.55     17.40 o
   0  24   3       21.87        6.05     24.08 o
   1  24   3      287.57      278.70     26.01 o
   2  24   3        9.02       33.90     63.27 o
   3  24   3     1188.36     1330.80     39.37 o
   4  24   3        2.05       -7.68     10.26 o
   5  24   3      408.15      371.49     20.06 o
   6  24   3      295.79      282.97     22.15 o
   7  24   3      406.56      418.32     30.93 o
   8  24   3        9.87       -7.03     20.39 o
  -8  25   3       51.36        1.05     26.01 o
  -7  25   3       16.25       17.77     19.51 o
  -6  25   3       80.31       76.28     26.71 o
  -5  25   3      205.95      184.04     34.80 o
  -4  25   3      216.40      198.39     19.33 o
  -3  25   3       26.93       41.16     11.43 o
  -2  25   3     1500.84     1550.89     40.96 o
  -1  25   3      354.92      392.20     22.15 o
   0  25   3      561.33      556.05     20.58 o
   1  25   3      200.21      236.25     18.10 o
   2  25   3       82.48      104.26     31.28 o
   3  25   3      301.27      303.59     91.04 o
   4  25   3       12.62       34.47     20.39 o
   5  25   3       20.49       -2.98     12.12 o
   6  25   3      136.98      122.68     21.44 o
  -6  26   3       10.37        5.59     35.33 o
  -5  26   3        0.90      -13.20     13.20 o
  -4  26   3        0.53        6.03     13.36 o
  -3  26   3        0.32        4.23     15.70 o
  -2  26   3      188.20      180.79     15.54 o
  -1  26   3       20.42       53.95     13.83 o
   0  26   3      200.95      208.95     25.84 o
   1  26   3      214.15      213.77     19.16 o
   2  26   3      226.91      245.13     87.53 o
   3  26   3      183.58      175.56     16.00 o
   4  26   3        1.75      -14.52     24.60 o
   5  26   3      266.85      234.11     22.15 o
  -4  27   3       17.94       -7.80     14.06 o
  -3  27   3      123.53      116.57     42.53 o
  -2  27   3       80.90       81.42     13.24 o
  -1  27   3      166.13      164.65     32.69 o
   0  27   3       51.87       64.77     18.28 o
   1  27   3      105.71       96.07     15.71 o
   2  27   3       31.67       25.71     16.10 o
   3  27   3      141.41      141.33     21.27 o
  -4 -27   4       72.09       81.18     18.83 o
  -3 -27   4      389.46      368.12     41.30 o
  -2 -27   4      287.60      250.60     18.97 o
  -1 -27   4       68.88       73.49     54.66 o
   0 -27   4       33.61       51.52     14.63 o
   1 -27   4      524.89      485.41     22.49 o
   2 -27   4      134.55       99.79     17.67 o
   3 -27   4       93.50       97.27     26.54 o
   4 -27   4        0.15        4.22     28.47 o
  -6 -26   4        6.53       34.23     17.13 o
  -5 -26   4        1.48      -14.56     14.56 o
  -4 -26   4       74.90       71.79     15.72 o
  -3 -26   4        2.71       23.62     13.98 o
  -2 -26   4      173.91      147.73     17.57 o
  -1 -26   4      409.85      447.26     23.56 o
   0 -26   4        1.77       16.93     16.19 o
   1 -26   4        5.78       -9.29     16.17 o
   2 -26   4        0.33       15.47     13.34 o
   3 -26   4      742.59      782.39    106.87 o
   4 -26   4      403.55      412.90     41.48 o
   5 -26   4      430.44      371.61     58.88 o
   6 -26   4       50.61       13.36     17.57 o
  -7 -25   4       10.55       31.99     17.57 o
  -6 -25   4       26.56       12.40     14.66 o
  -5 -25   4      188.54      205.55     19.06 o
  -4 -25   4       37.11       35.51     14.29 o
  -3 -25   4        7.45       13.54     12.75 o
  -2 -25   4      434.89      430.38     25.84 o
  -1 -25   4      482.80      478.00     23.77 o
   0 -25   4       59.45       74.61     14.81 o
   1 -25   4      186.33      182.92     16.29 o
   2 -25   4       13.35       34.47     10.34 o
   3 -25   4      181.89      165.81     37.44 o
   4 -25   4       87.76       99.24     34.80 o
   5 -25   4      525.36      505.42     24.78 o
   6 -25   4        0.47      -16.52     16.52 o
   7 -25   4        1.05        3.51     15.91 o
  -8 -24   4      194.32      208.45     27.07 o
  -7 -24   4       83.43       73.46     17.93 o
  -6 -24   4      223.96      218.65     35.85 o
  -5 -24   4      211.01      184.04     17.22 o
  -4 -24   4      100.11      113.07     15.99 o
  -3 -24   4        0.14      -20.02     27.94 o
  -2 -24   4       42.59       33.92     15.64 o
  -1 -24   4       49.33       29.57     11.51 o
   0 -24   4        5.51        0.34     12.67 o
   1 -24   4      428.19      402.06     20.87 o
   2 -24   4       13.47        7.26      9.26 o
   3 -24   4      194.77      227.13     44.99 o
   4 -24   4      791.77      843.59     33.16 o
   5 -24   4      420.27      370.68     21.62 o
   6 -24   4     1010.03     1036.37     42.01 o
   7 -24   4      392.57      378.32     22.57 o
   8 -24   4       95.25       73.22     14.86 o
  -9 -23   4      890.09      779.08     50.98 o
  -8 -23   4      274.24      245.36     28.82 o
  -7 -23   4      807.98      768.63    139.57 o
  -6 -23   4       35.31       34.56     13.32 o
  -5 -23   4      233.42      225.93     30.23 o
  -4 -23   4        1.82        7.03     10.11 o
  -3 -23   4       17.18        2.39     17.05 o
  -2 -23   4      173.43      219.45     16.45 o
  -1 -23   4        7.06       -2.82     13.36 o
   0 -23   4       37.41       76.97     13.24 o
   1 -23   4       12.66        2.52     11.35 o
   2 -23   4     1018.58     1100.30     29.47 o
   3 -23   4      142.08      135.97     15.47 o
   4 -23   4      245.60      237.00     17.64 o
   5 -23   4       33.75       27.11     15.27 o
   6 -23   4       67.16       41.43     13.55 o
   7 -23   4       62.20       57.32     14.78 o
   8 -23   4      305.02      317.14     24.43 o
   9 -23   4       15.55       26.26     33.74 o
 -10 -22   4       54.21       48.51     17.57 o
  -9 -22   4      186.43      214.77     18.98 o
  -8 -22   4        0.11        3.51     12.30 o
  -7 -22   4       15.66      -19.16     19.16 o
  -6 -22   4       30.22       45.73     13.36 o
  -5 -22   4        3.21       -4.57     12.29 o
  -4 -22   4       10.03        4.45     12.17 o
  -3 -22   4      342.64      368.22     19.25 o
  -2 -22   4      951.42      993.90     30.30 o
  -1 -22   4      137.72      164.71     14.06 o
   0 -22   4      676.49      679.57     23.29 o
   1 -22   4      581.29      574.97     27.77 o
   2 -22   4     1776.61     1932.02     41.61 o
   3 -22   4        0.46        3.16      8.96 o
   4 -22   4        9.76        7.80      9.54 o
   5 -22   4      833.96      856.88     35.51 o
   6 -22   4       70.07       72.22     12.51 o
   7 -22   4      670.29      724.11     62.22 o
   8 -22   4      534.39      454.89     53.79 o
   9 -22   4        0.65       30.73     42.88 o
  10 -22   4       18.39       24.38     16.87 o
 -11 -21   4        0.19      -13.01     16.52 o
 -10 -21   4        3.47       21.79     16.52 o
  -9 -21   4      275.00      278.05     20.74 o
  -8 -21   4        5.42       14.76     11.95 o
  -7 -21   4       61.21       61.69     10.54 o
  -6 -21   4       54.54       80.64     10.96 o
  -5 -21   4      286.40      272.38     13.56 o
  -4 -21   4      778.17      811.71     23.24 o
  -3 -21   4      300.88      325.31     16.52 o
  -2 -21   4        5.93       13.50     21.44 o
  -1 -21   4       46.62       50.44     11.67 o
   0 -21   4        0.31       -6.62     10.94 o
   1 -21   4     5301.85     5681.81     99.99 o
   2 -21   4        0.88       11.79      8.09 o
   3 -21   4       47.99       49.72      8.61 o
   4 -21   4      433.57      443.90     17.58 o
   5 -21   4       81.28      116.93     10.44 o
   6 -21   4      617.61      630.78     22.01 o
   7 -21   4        3.47       -6.01     19.16 o
   8 -21   4       86.42      106.48     13.51 o
   9 -21   4       38.96       32.68     36.20 o
  10 -21   4      956.51      863.37     73.30 o
  11 -21   4        7.51        8.44     15.37 o
 -12 -20   4       91.99       61.86     22.50 o
 -11 -20   4      367.89      395.11     25.31 o
 -10 -20   4      307.91      258.37     18.98 o
  -9 -20   4       21.12       38.31     15.11 o
  -8 -20   4       13.89       16.52     10.19 o
  -7 -20   4      865.13      877.88     40.26 o
  -6 -20   4      342.17      378.54     54.84 o
  -5 -20   4     3742.47     4200.51     79.30 o
  -4 -20   4       57.39       67.97      9.30 o
  -3 -20   4     1144.79     1250.87     52.21 o
  -2 -20   4     1567.60     1736.06     36.47 o
  -1 -20   4       26.92       54.69      8.41 o
   0 -20   4      564.44      605.50     22.50 o
   1 -20   4     2155.87     2280.34     72.28 o
   2 -20   4     1055.05     1102.37     46.94 o
   3 -20   4      109.72      105.26      8.83 o
   4 -20   4       45.34       31.90     11.07 o
   5 -20   4      539.60      542.91     17.52 o
   6 -20   4       89.60       81.97     13.18 o
   7 -20   4       22.00        3.12     11.05 o
   8 -20   4      825.55      854.45     69.08 o
   9 -20   4        7.20       19.23     15.18 o
  10 -20   4      800.66      863.63     42.26 o
  11 -20   4      226.01      220.75     24.93 o
 -12 -19   4        8.51        3.87     16.52 o
 -11 -19   4      312.52      257.31     17.58 o
 -10 -19   4       86.34       83.31     14.41 o
  -9 -19   4       78.48       97.72     14.41 o
  -8 -19   4      156.15      153.26     17.22 o
  -7 -19   4      983.86     1011.85     26.90 o
  -6 -19   4     1717.35     1828.49     39.46 o
  -5 -19   4      273.86      300.85     18.10 o
  -4 -19   4      403.38      440.85     15.31 o
  -3 -19   4       12.41       23.67     15.99 o
  -2 -19   4     3143.51     3298.56     60.83 o
  -1 -19   4       63.65       77.90     14.24 o
   0 -19   4       86.92      119.60     16.70 o
   1 -19   4      191.01      188.13      9.41 o
   2 -19   4      531.26      525.14     36.39 o
   3 -19   4       97.43       77.83      7.56 o
   4 -19   4     5857.55     6103.64     96.36 o
   5 -19   4     1312.27     1452.16     40.44 o
   6 -19   4      331.61      324.47     30.58 o
   7 -19   4      432.24      455.13     20.92 o
   8 -19   4       26.66       20.12     11.66 o
   9 -19   4      242.13      240.25     52.90 o
  10 -19   4       15.91       13.82     13.97 o
  11 -19   4       98.70      109.38     25.66 o
  12 -19   4      250.55      191.85     20.81 o
 -13 -18   4       57.66        9.14     15.82 o
 -12 -18   4      448.53      449.26     28.12 o
 -11 -18   4      144.35      118.46     14.41 o
 -10 -18   4        0.90        9.49     14.41 o
  -9 -18   4     1310.33     1326.99     44.30 o
  -8 -18   4      506.34      522.76     19.21 o
  -7 -18   4      813.64      782.13     23.73 o
  -6 -18   4     1138.84     1140.65     31.82 o
  -5 -18   4     2293.57     2386.53     48.05 o
  -4 -18   4     5439.69     5603.84     97.50 o
  -3 -18   4       41.81       57.85     21.79 o
  -2 -18   4      181.09      194.76     11.42 o
  -1 -18   4       33.88       30.93      7.73 o
   0 -18   4      258.25      274.59     12.13 o
   1 -18   4      170.39      182.03     14.59 o
   2 -18   4        0.38       13.36      6.15 o
   3 -18   4      588.29      584.41     16.50 o
   4 -18   4      118.23      130.07     11.95 o
   5 -18   4      122.94      122.21     15.99 o
   6 -18   4      300.45      303.27     13.17 o
   7 -18   4      544.13      536.60     50.97 o
   8 -18   4     1223.38     1319.18     36.29 o
   9 -18   4      101.59      104.49     19.41 o
  10 -18   4       67.78      110.07     33.22 o
  11 -18   4       54.06       42.69     14.10 o
  12 -18   4       90.15       62.82     19.66 o
 -13 -17   4        2.85      -11.60     11.60 o
 -12 -17   4        8.59      -13.71     14.41 o
 -11 -17   4      216.52      221.45     16.17 o
 -10 -17   4      239.47      265.75     20.04 o
  -9 -17   4       36.18       41.83     11.95 o
  -8 -17   4      766.51      788.88     24.65 o
  -7 -17   4      487.49      455.15     14.80 o
  -6 -17   4       69.68       81.92     11.60 o
  -5 -17   4      432.44      444.92     20.74 o
  -4 -17   4     2280.48     2274.59     42.52 o
  -3 -17   4      390.73      432.13     12.85 o
  -2 -17   4        1.02       16.39     26.19 o
  -1 -17   4       13.43       20.10      5.50 o
   0 -17   4      173.08      178.46      7.96 o
   1 -17   4      164.94      203.50     26.89 o
   2 -17   4       37.72       18.31     13.36 o
   3 -17   4      875.05      938.63     19.81 o
   4 -17   4       27.06       23.87     13.53 o
   5 -17   4     3703.93     3867.61     71.53 o
   6 -17   4     1176.11     1184.60     26.58 o
   7 -17   4       46.33       34.76     13.88 o
   8 -17   4      347.70      362.53     13.61 o
   9 -17   4     4242.40     4530.30     98.16 o
  10 -17   4      399.19      425.49     23.48 o
  11 -17   4       88.32       76.50     17.61 o
  12 -17   4       43.39       37.28     15.96 o
  13 -17   4      138.14      130.06     33.74 o
 -14 -16   4      391.82      258.37     36.21 o
 -13 -16   4      556.00      437.32     27.77 o
 -12 -16   4     2429.78     2658.21     96.02 o
 -11 -16   4        8.40        6.68     11.60 o
 -10 -16   4      174.53      200.36     17.22 o
  -9 -16   4      268.08      223.92     14.06 o
  -8 -16   4       27.50       26.55      8.85 o
  -7 -16   4        6.22        9.77      6.54 o
  -6 -16   4        8.94       18.00      6.56 o
  -5 -16   4       33.63       21.45     19.16 o
  -4 -16   4     1120.99     1086.77     22.89 o
  -3 -16   4       46.39       61.71      6.78 o
  -2 -16   4      756.82      747.68     49.75 o
  -1 -16   4     3399.34     3533.30     54.67 o
   0 -16   4     4653.03     4892.21     70.49 o
   1 -16   4     1766.56     1781.81     30.44 o
   2 -16   4      256.63      271.00      9.30 o
   3 -16   4      224.41      248.82      9.61 o
   4 -16   4     3896.30     4018.15     62.89 o
   5 -16   4     5770.48     5811.13     90.27 o
   6 -16   4     1336.78     1358.63     28.71 o
   7 -16   4     3153.79     3328.56     60.92 o
   8 -16   4       88.30       93.23      8.85 o
   9 -16   4      105.11       88.71     16.87 o
  10 -16   4     1048.49     1077.59     38.29 o
  11 -16   4       19.69        9.64     18.98 o
  12 -16   4     1039.30      962.69    194.95 o
  13 -16   4      169.20      248.52     36.91 o
 -14 -15   4        0.75       50.26     21.09 o
 -13 -15   4     2459.04     2576.26     91.44 o
 -12 -15   4       45.78       36.20     14.06 o
 -11 -15   4      473.81      479.50     23.55 o
 -10 -15   4      968.53     1060.03     35.16 o
  -9 -15   4       98.59       67.49     10.55 o
  -8 -15   4      226.90      230.27     12.19 o
  -7 -15   4      264.74      271.70     10.17 o
  -6 -15   4     3938.70     3974.66     69.90 o
  -5 -15   4        4.59        9.84      9.84 o
  -4 -15   4        0.08       15.39     21.97 o
  -3 -15   4     1299.11     1282.60     24.02 o
  -2 -15   4      280.21      325.56     10.41 o
  -1 -15   4        5.55       23.50      5.03 o
   0 -15   4     3168.42     3419.88     50.67 o
   1 -15   4     2842.52     2906.88     90.95 o
   2 -15   4     1685.23     1650.59     27.97 o
   3 -15   4      535.28      562.52     14.37 o
   4 -15   4     4262.03     4405.58     67.85 o
   5 -15   4      120.18      126.53      7.00 o
   6 -15   4      153.32      175.07      9.93 o
   7 -15   4      123.81      144.77      9.55 o
   8 -15   4     1253.27     1296.55     28.59 o
   9 -15   4      980.97      964.88     23.27 o
  10 -15   4       66.83       58.79     13.61 o
  11 -15   4      703.73      719.18     86.66 o
  12 -15   4      532.53      465.33     87.01 o
  13 -15   4       72.88       83.31     22.50 o
  14 -15   4        0.29       12.30     30.23 o
 -14 -14   4      346.09      388.43     42.18 o
 -13 -14   4       79.96       69.95     13.01 o
 -12 -14   4      240.95      210.91     17.58 o
 -11 -14   4       92.28      108.61     13.71 o
 -10 -14   4     2683.47     2703.94     73.52 o
  -9 -14   4       54.30       52.02      9.14 o
  -8 -14   4      511.18      521.03     33.57 o
  -7 -14   4      530.16      532.21     13.07 o
  -6 -14   4     2005.92     2059.83     36.76 o
  -5 -14   4      922.44      931.74     66.28 o
  -4 -14   4     4428.30     4413.82     94.88 o
  -3 -14   4       41.42       42.08      8.08 o
  -2 -14   4     2290.36     2402.25     53.30 o
  -1 -14   4     3457.12     3406.85     49.82 o
   0 -14   4     1397.03     1449.73     23.61 o
   1 -14   4     1851.56     1636.50     48.89 o
   2 -14   4     2273.29     2383.37     86.01 o
   3 -14   4     3462.66     3499.14     56.28 o
   4 -14   4     1298.02     1284.74     21.97 o
   5 -14   4      454.25      452.82     17.58 o
   6 -14   4      998.96     1009.34     22.74 o
   7 -14   4     7172.25     7281.60    126.29 o
   8 -14   4      490.39      482.98     14.21 o
   9 -14   4      134.91      124.77     12.40 o
  10 -14   4       92.15       65.77     11.85 o
  11 -14   4      745.92      748.16     78.22 o
  12 -14   4      902.42     1057.33     39.98 o
  13 -14   4       99.41       67.84     31.28 o
  14 -14   4      870.68      941.15     62.23 o
 -15 -13   4        0.65        4.57     19.33 o
 -14 -13   4       43.92       65.73     27.77 o
 -13 -13   4       28.06       17.22     12.30 o
 -12 -13   4      193.43      179.62     15.47 o
 -11 -13   4       64.41       39.02     10.90 o
 -10 -13   4     1890.96     2007.05     48.18 o
  -9 -13   4      467.43      452.43     15.47 o
  -8 -13   4      678.02      710.86     41.13 o
  -7 -13   4     6030.84     5869.13     89.04 o
  -6 -13   4     3947.10     3869.05     59.74 o
  -5 -13   4     1575.71     1561.82     26.55 o
  -4 -13   4      381.00      354.24     12.13 o
  -3 -13   4      166.28      194.83      9.84 o
  -2 -13   4     1907.32     1867.27     29.25 o
  -1 -13   4       25.26        3.33      8.96 o
   0 -13   4      266.33      234.87      7.08 o
   1 -13   4      394.88      411.55      9.60 o
   2 -13   4     1435.77     1407.48     26.33 o
   3 -13   4      367.06      315.43      9.68 o
   4 -13   4      892.43      945.18     17.52 o
   5 -13   4     2542.74     2594.92     39.46 o
   6 -13   4     1217.58     1207.93     24.86 o
   7 -13   4      193.29      204.58     10.37 o
   8 -13   4       97.72       93.00      7.41 o
   9 -13   4     1118.59     1103.65     30.04 o
  10 -13   4     4300.52     4401.73     97.13 o
  11 -13   4      187.81      179.18     43.24 o
  12 -13   4      178.34      220.88     18.27 o
  13 -13   4        0.10        0.70     17.93 o
  14 -13   4        7.36       -8.79     28.47 o
  15 -13   4        1.90      -36.91     36.91 o
 -15 -12   4      179.49      202.82     34.10 o
 -14 -12   4      168.30      180.32     26.71 o
 -13 -12   4      321.13      282.98     27.42 o
 -12 -12   4     1768.67     1694.64     51.34 o
 -11 -12   4       71.86       81.55      9.14 o
 -10 -12   4      644.85      648.27     18.98 o
  -9 -12   4        9.37        1.05      8.08 o
  -8 -12   4      589.23      579.11     24.78 o
  -7 -12   4      964.13      958.91     44.83 o
  -6 -12   4       51.94       83.12      4.98 o
  -5 -12   4     4867.61     4960.05     63.72 o
  -4 -12   4     5459.06     5362.71    126.28 o
  -3 -12   4     3141.60     3148.78     49.80 o
  -2 -12   4      972.17      898.24     17.28 o
  -1 -12   4     3643.15     3420.23     47.78 o
   0 -12   4      362.20      390.04     10.02 o
   1 -12   4     5015.03     4818.30     92.11 o
   2 -12   4     3301.31     2997.17     82.01 o
   3 -12   4      116.59      147.29      6.69 o
   4 -12   4      145.97      117.31      6.50 o
   5 -12   4      253.75      239.25      7.69 o
   6 -12   4     5534.56     5528.59     88.67 o
   7 -12   4     1405.91     1388.27     27.72 o
   8 -12   4     1436.07     1384.62     27.72 o
   9 -12   4      531.25      501.61     17.95 o
  10 -12   4      352.24      333.20     14.87 o
  11 -12   4      606.51      584.12     27.25 o
  12 -12   4       43.88       25.61     11.25 o
  13 -12   4      248.12      267.50     35.50 o
  14 -12   4      621.70      562.48     43.24 o
  15 -12   4        1.71       11.60     18.98 o
 -15 -11   4       98.51       97.01     26.71 o
 -14 -11   4        2.16       24.96     29.17 o
 -13 -11   4     1308.97     1424.03     71.73 o
 -12 -11   4       26.85       17.22      9.49 o
 -11 -11   4       20.69       15.11      8.08 o
 -10 -11   4     2176.23     2173.27     49.59 o
  -9 -11   4     6647.52     6842.20    134.55 o
  -8 -11   4     3292.14     3323.61     82.69 o
  -7 -11   4     1531.16     1602.94     40.97 o
  -6 -11   4     3253.03     3340.99     76.89 o
  -5 -11   4      406.75      370.89      8.13 o
  -4 -11   4       25.53       18.76      4.39 o
  -3 -11   4      125.47      132.16      9.32 o
  -2 -11   4     1588.81     1544.38     49.42 o
  -1 -11   4     2148.65     2036.68     29.89 o
   0 -11   4      463.37      438.88      9.46 o
   1 -11   4     7623.52     7585.68     91.02 o
   2 -11   4      879.56      760.23     20.39 o
   3 -11   4      115.82      115.74     20.04 o
   4 -11   4      330.41      293.85     10.90 o
   5 -11   4      218.91      229.01     22.50 o
   6 -11   4      368.66      375.03     16.70 o
   7 -11   4      533.52      525.22     21.80 o
   8 -11   4      211.20      201.98     12.13 o
   9 -11   4     4070.32     4217.08     86.76 o
  10 -11   4       51.45       59.85      9.20 o
  11 -11   4     1150.68     1159.27     31.66 o
  12 -11   4      390.15      338.94     28.12 o
  13 -11   4     2297.47     2544.21    116.41 o
  14 -11   4        1.98       -3.87     28.12 o
  15 -11   4       19.65       40.77     31.99 o
 -16 -10   4      181.03       87.53     33.74 o
 -15 -10   4     2458.08     2766.88    155.81 o
 -14 -10   4      528.50      536.10     36.91 o
 -13 -10   4        0.33      -15.47     15.47 o
 -12 -10   4      144.69      142.71     11.25 o
 -11 -10   4     2379.13     2419.22     54.52 o
 -10 -10   4      108.65       98.07      9.14 o
  -9 -10   4      464.97      445.41     14.41 o
  -8 -10   4      551.12      530.67     24.43 o
  -7 -10   4     1861.75     1818.35     86.70 o
  -6 -10   4     1778.87     1577.33     75.27 o
  -5 -10   4       47.15       52.81      4.22 o
  -4 -10   4      373.88      372.94     13.71 o
  -3 -10   4      207.41      209.82      6.92 o
  -2 -10   4     2463.86     2290.16     36.87 o
  -1 -10   4       22.41       46.17      3.92 o
   0 -10   4     1169.59     1223.33     19.72 o
   1 -10   4      392.75      433.41     15.12 o
   2 -10   4     9016.39     8841.08    111.41 o
   3 -10   4       87.03       80.16      5.98 o
   4 -10   4     1389.48     1281.70     26.55 o
   5 -10   4     1017.83     1077.76     18.15 o
   6 -10   4      341.90      400.30     14.41 o
   7 -10   4     2095.78     2284.15     63.84 o
   8 -10   4      802.68      809.85     18.99 o
   9 -10   4      595.39      562.28     14.76 o
  10 -10   4      189.61      164.61     10.08 o
  11 -10   4       74.01       63.29     21.62 o
  12 -10   4        0.94       -5.27     14.76 o
  13 -10   4      260.73      253.13     29.53 o
  14 -10   4      973.78     1141.58     75.94 o
  15 -10   4      244.39      284.38     38.67 o
 -16  -9   4      341.08      315.32     35.86 o
 -15  -9   4      196.54      220.05     29.18 o
 -14  -9   4      470.80      543.47     39.37 o
 -13  -9   4      394.63      408.13     34.45 o
 -12  -9   4      126.48      104.05      9.49 o
 -11  -9   4        2.79       -1.41      7.03 o
 -10  -9   4     6689.56     6702.69    129.26 o
  -9  -9   4       50.92       43.94      6.68 o
  -8  -9   4     6043.87     5962.91    304.16 o
  -7  -9   4      117.33      137.81     13.01 o
  -6  -9   4     1773.38     1728.44     24.70 o
  -5  -9   4      120.67      113.73     14.76 o
  -4  -9   4     3215.78     3047.93     44.35 o
  -3  -9   4     1723.66     1604.22     40.28 o
  -2  -9   4      150.75      130.06      5.38 o
  -1  -9   4     2848.97     3036.89     60.20 o
   0  -9   4    10381.08    10805.15    136.10 o
   1  -9   4    17150.96    17192.71    227.32 o
   2  -9   4     7369.74     7265.10    100.84 o
   3  -9   4      883.69      892.88     31.12 o
   4  -9   4       35.38       48.56      3.34 o
   5  -9   4     3080.63     3025.66     87.81 o
   6  -9   4     2326.34     2303.18     62.80 o
   7  -9   4     3371.67     3478.80     60.88 o
   8  -9   4      383.15      380.77      9.10 o
   9  -9   4     3711.78     3755.97     69.29 o
  10  -9   4      285.91      296.43     11.04 o
  11  -9   4       93.76       97.73     15.64 o
  12  -9   4      992.81      976.56     59.07 o
  13  -9   4       50.56       51.26     17.52 o
  14  -9   4      255.61      262.58     38.32 o
  15  -9   4     1112.75     1152.86     69.97 o
  16  -9   4      199.14      100.88     30.93 o
 -16  -8   4      671.04      782.90     54.84 o
 -15  -8   4      101.50       73.46     28.82 o
 -14  -8   4      295.98      251.34     33.39 o
 -13  -8   4        3.55       26.71     21.79 o
 -12  -8   4     1460.99     1405.15     36.57 o
 -11  -8   4      675.08      651.45     19.69 o
 -10  -8   4      284.63      301.96     12.30 o
  -9  -8   4     5684.95     5370.49    104.94 o
  -8  -8   4      560.01      534.39     11.95 o
  -7  -8   4      821.67      861.96     20.92 o
  -6  -8   4     2797.64     2682.52     76.36 o
  -5  -8   4     1977.71     1923.69     46.97 o
  -4  -8   4     3877.19     3851.88    102.48 o
  -3  -8   4     1407.81     1423.01     23.17 o
  -2  -8   4     4329.32     4464.54     68.89 o
  -1  -8   4      169.40      177.91      4.14 o
   0  -8   4      948.09      849.26     24.27 o
   1  -8   4    21302.22    21145.54    276.49 o
   2  -8   4     1047.83     1067.66     16.39 o
   3  -8   4     4352.14     4304.60     52.81 o
   4  -8   4       91.59      101.66      3.85 o
   5  -8   4     9631.21     9506.37    111.07 o
   6  -8   4     1854.44     1809.73     24.50 o
   7  -8   4      281.13      242.05     26.19 o
   8  -8   4       79.65       67.89      6.75 o
   9  -8   4     1925.14     1971.66     37.49 o
  10  -8   4      359.85      353.98     11.76 o
  11  -8   4      247.41      243.18     10.63 o
  12  -8   4       25.85       32.12     14.24 o
  13  -8   4     1643.90     1735.53    127.82 o
  14  -8   4     1043.14      958.94    122.00 o
  15  -8   4     1518.12     1506.72     88.96 o
  16  -8   4      556.65      491.45     48.16 o
 -16  -7   4      230.67      290.00     37.61 o
 -15  -7   4      225.25      233.41     36.21 o
 -14  -7   4        2.83       -7.73     23.55 o
 -13  -7   4     1169.60     1207.76     66.81 o
 -12  -7   4       91.70       98.07      8.44 o
 -11  -7   4      856.71      852.94     22.85 o
 -10  -7   4     1477.42     1426.33     33.06 o
  -9  -7   4      174.05      194.26     82.08 o
  -8  -7   4     4629.65     4440.21    116.54 o
  -7  -7   4     4102.68     3995.31     60.40 o
  -6  -7   4      383.77      398.60      8.04 o
  -5  -7   4     5532.76     5136.67    109.96 o
  -4  -7   4     4830.29     4547.48     55.94 o
  -3  -7   4     2109.35     2071.63     32.56 o
  -2  -7   4      339.23      397.92     14.59 o
  -1  -7   4     2265.37     2280.86     32.01 o
   0  -7   4     2745.01     2563.17     78.35 o
   1  -7   4      451.86      489.11      8.30 o
   2  -7   4     5403.94     5475.08     69.97 o
   3  -7   4     1723.16     1617.75     21.40 o
   4  -7   4    15710.84    15623.80    191.74 o
   5  -7   4       47.63       63.22      8.96 o
   6  -7   4      484.07      547.81     16.00 o
   7  -7   4     1572.81     1576.05     59.97 o
   8  -7   4      383.37      391.69     10.94 o
   9  -7   4      444.58      418.49     15.29 o
  10  -7   4     2143.23     2093.77     39.90 o
  11  -7   4     1185.84     1154.18     25.83 o
  12  -7   4       10.05       19.94     26.36 o
  13  -7   4      162.10      160.07     38.67 o
  14  -7   4      304.31      301.08     23.73 o
  15  -7   4      123.85      169.78     26.71 o
  16  -7   4       10.31      -32.34     32.34 o
 -16  -6   4       24.73        2.81     28.12 o
 -15  -6   4      127.82      100.88     30.93 o
 -14  -6   4       26.82        5.27     23.20 o
 -13  -6   4     2434.77     2645.00    117.83 o
 -12  -6   4      387.33      395.12     14.06 o
 -11  -6   4     3293.43     3248.26     67.20 o
 -10  -6   4      658.28      625.79     16.88 o
  -9  -6   4        3.02       11.42      5.45 o
  -8  -6   4      360.68      372.85      9.42 o
  -7  -6   4     5315.39     5345.53    117.84 o
  -6  -6   4      129.99      134.56      6.68 o
  -5  -6   4     4196.81     4151.76    134.74 o
  -4  -6   4     7559.59     7803.71    147.56 o
  -3  -6   4    15750.90    16625.95    203.72 o
  -2  -6   4      876.76      841.50     15.23 o
  -1  -6   4      632.99      645.93     10.72 o
   0  -6   4     1454.96     1608.95     22.91 o
   1  -6   4     7217.48     7657.86     95.93 o
   2  -6   4     7630.95     7600.84     93.85 o
   3  -6   4      722.87      924.59     13.17 o
   4  -6   4      806.11      867.60     13.01 o
   5  -6   4      198.57      199.40      4.05 o
   6  -6   4      140.10      141.93      3.29 o
   7  -6   4      432.57      418.58      9.80 o
   8  -6   4     2079.71     2153.02     36.23 o
   9  -6   4     3932.67     4009.92     73.38 o
  10  -6   4      190.03      186.71      7.83 o
  11  -6   4     2056.59     2066.52     37.07 o
  12  -6   4       59.02       75.19     15.64 o
  13  -6   4      517.13      510.67     21.45 o
  14  -6   4      357.21      356.42     20.02 o
  15  -6   4      130.29       78.74     21.79 o
  16  -6   4        3.24      -22.14     33.74 o
 -16  -5   4        5.24       40.42     30.23 o
 -15  -5   4       75.32       49.91     27.07 o
 -14  -5   4        2.65        5.27     25.66 o
 -13  -5   4      429.38      420.08     34.10 o
 -12  -5   4       14.54       14.76      9.84 o
 -11  -5   4      702.18      675.37     17.58 o
 -10  -5   4     1347.37     1247.31     28.84 o
  -9  -5   4       47.54       39.51     19.16 o
  -8  -5   4       34.80       50.85      7.38 o
  -7  -5   4      117.38      158.53      6.11 o
  -6  -5   4     5158.12     5185.17     86.68 o
  -5  -5   4     7720.98     8139.87    121.24 o
  -4  -5   4     1291.03     1124.81     16.14 o
  -3  -5   4      248.83      233.59      7.73 o
  -2  -5   4      387.57      462.32     10.37 o
  -1  -5   4     3752.87     3977.59     78.98 o
   0  -5   4    16632.86    17074.05    246.91 o
   1  -5   4      598.90      587.95     13.01 o
   2  -5   4     2209.77     2304.46     55.63 o
   3  -5   4      634.15      638.47      9.01 o
   4  -5   4      261.08      237.76      4.05 o
   5  -5   4    10544.52    10625.47    129.80 o
   6  -5   4     1943.96     1993.35     34.65 o
   7  -5   4      962.78      910.56     16.55 o
   8  -5   4     1418.35     1327.56     23.17 o
   9  -5   4      338.91      382.20     10.81 o
  10  -5   4      424.87      392.02     16.17 o
  11  -5   4      273.25      278.84     12.13 o
  12  -5   4        5.49       -1.76      8.45 o
  13  -5   4      149.40      149.94     11.66 o
  14  -5   4      244.36      256.61     33.92 o
  15  -5   4       14.45       -3.43     24.96 o
  16  -5   4        0.16      -31.28     31.28 o
 -17  -4   4      277.89      164.38     29.35 o
 -16  -4   4        2.44       -2.46     28.12 o
 -15  -4   4      298.06      332.89     37.96 o
 -14  -4   4     1238.92     1291.46     61.53 o
 -13  -4   4       35.30       54.83     16.52 o
 -12  -4   4      793.50      766.08     35.86 o
 -11  -4   4       16.95       17.93      4.92 o
 -10  -4   4      604.45      579.73     15.82 o
  -9  -4   4     4233.30     3965.13     73.25 o
  -8  -4   4      315.97      303.53      9.84 o
  -7  -4   4      952.12      905.85     16.88 o
  -6  -4   4      518.77      482.59      8.98 o
  -5  -4   4      221.14      221.85      5.98 o
  -4  -4   4    17134.58    16893.61    495.77 o
  -3  -4   4     2186.07     2408.67     32.83 o
  -2  -4   4     3524.71     3798.59     50.02 o
  -1  -4   4    31402.40    30627.81    711.39 o
   0  -4   4     7494.50     7794.72    104.86 o
   1  -4   4    32868.64    33105.55    769.71 o
   2  -4   4    20257.99    20278.20    264.41 o
   3  -4   4     6217.58     6365.80     66.40 o
   4  -4   4     2020.73     2045.02     22.83 o
   5  -4   4     4343.42     4306.97     50.34 o
   6  -4   4     5810.77     5656.68     84.26 o
   7  -4   4       19.00       14.33      5.10 o
   8  -4   4     3262.98     3182.19     48.95 o
   9  -4   4       90.00       95.72     10.72 o
  10  -4   4     1432.69     1399.48     23.22 o
  11  -4   4       91.78       77.89      6.59 o
  12  -4   4     3059.90     3143.86     59.02 o
  13  -4   4       88.44       98.41     15.99 o
  14  -4   4      161.48      176.30     39.02 o
  15  -4   4       83.85       86.66     28.12 o
  16  -4   4      167.04      196.49     35.50 o
 -17  -3   4      666.50      606.58     36.39 o
 -16  -3   4       13.28       21.75     17.81 o
 -15  -3   4       75.17       61.51     28.12 o
 -14  -3   4      106.05      105.10     18.98 o
 -13  -3   4     1375.06     1362.21     58.72 o
 -12  -3   4       85.11       71.36     20.74 o
 -11  -3   4     1249.54     1198.01     28.13 o
 -10  -3   4       26.52       18.98      4.92 o
  -9  -3   4     1122.70     1051.75     22.86 o
  -8  -3   4      232.99      256.68      7.66 o
  -7  -3   4     7218.93     7097.23    367.81 o
  -6  -3   4       82.50      115.32      3.20 o
  -5  -3   4     1264.64     1322.36     19.71 o
  -4  -3   4     3566.85     3566.15     69.06 o
  -3  -3   4     4874.90     4862.08     68.29 o
  -2  -3   4     7004.52     7103.09     89.90 o
  -1  -3   4       67.85       94.83      2.70 o
   0  -3   4     6724.74     6846.38    104.10 o
   1  -3   4     7338.10     7758.00    103.23 o
   2  -3   4     1141.47     1081.15     11.87 o
   3  -3   4     2056.88     2061.03     22.41 o
   4  -3   4     1438.80     1664.11     21.98 o
   5  -3   4      557.43      567.02     20.04 o
   6  -3   4    12532.05    11894.87    205.79 o
   7  -3   4     4991.35     4979.82     93.52 o
   8  -3   4     2691.78     2562.01     87.26 o
   9  -3   4     3075.92     3069.10    130.55 o
  10  -3   4     5379.50     5558.37     86.88 o
  11  -3   4      282.20      273.07     16.70 o
  12  -3   4      601.29      609.28     44.47 o
  13  -3   4      188.71      186.00     11.98 o
  14  -3   4        6.55        2.33     27.77 o
  15  -3   4       69.38       71.80     30.23 o
  16  -3   4      117.82      114.17     19.63 o
 -17  -2   4      756.51      789.33     71.19 o
 -16  -2   4        2.90       30.81     17.89 o
 -15  -2   4      763.94      778.71     47.46 o
 -14  -2   4       31.75        0.70     16.52 o
 -13  -2   4      961.84      961.24     52.74 o
 -12  -2   4     1043.15      860.02     46.76 o
 -11  -2   4     5998.82     5874.81    141.22 o
 -10  -2   4     2096.41     2051.03     40.80 o
  -9  -2   4      180.26      175.76      7.38 o
  -8  -2   4      339.26      332.51      8.91 o
  -7  -2   4     1646.07     1657.15    108.34 o
  -6  -2   4     1541.22     1528.44     76.16 o
  -5  -2   4       91.29       66.07      7.56 o
  -4  -2   4      921.99      871.06     14.16 o
  -3  -2   4     2009.69     2275.77     79.58 o
  -2  -2   4      498.61      602.43     10.44 o
  -1  -2   4      372.43      405.45     14.95 o
   0  -2   4     7832.10     8416.70    184.18 o
   1  -2   4    11724.87    12719.47    197.78 o
   2  -2   4      641.57      610.46     11.78 o
   3  -2   4    13292.42    13606.56    194.85 o
   4  -2   4     6078.36     5936.59     68.42 o
   5  -2   4     6366.26     6360.39    150.26 o
   6  -2   4      656.40      687.89     27.95 o
   7  -2   4      635.90      687.05     15.82 o
   8  -2   4       42.27       59.49      5.24 o
   9  -2   4     1445.52     1384.97     49.06 o
  10  -2   4      355.59      348.96      9.57 o
  11  -2   4      938.65      889.18     24.61 o
  12  -2   4      252.55      241.85     14.06 o
  13  -2   4      152.52      129.65     11.12 o
  14  -2   4      216.47      235.11     15.15 o
  15  -2   4        2.50       16.97     18.45 o
  16  -2   4       83.11       90.13     30.93 o
 -17  -1   4      143.78      169.43     39.02 o
 -16  -1   4      148.03      155.84     19.66 o
 -15  -1   4      154.31      153.52     18.30 o
 -14  -1   4      392.17      395.47     36.91 o
 -13  -1   4      404.32      422.19     28.83 o
 -12  -1   4      631.88      580.43     42.19 o
 -11  -1   4     1221.12     1250.40     34.11 o
 -10  -1   4     2378.94     2180.70     44.68 o
  -9  -1   4     3211.27     3164.46     55.25 o
  -8  -1   4    17396.70    17205.65    253.84 o
  -7  -1   4     1088.90     1052.22     28.31 o
  -6  -1   4     3989.80     3855.49    197.43 o
  -5  -1   4    12833.78    12937.38    632.57 o
  -4  -1   4     2747.94     2935.50     43.97 o
  -3  -1   4     6571.96     6666.24    110.67 o
  -2  -1   4      532.93      571.22     11.78 o
  -1  -1   4    12360.44    12578.42    183.94 o
   0  -1   4       96.29      139.54     13.53 o
   1  -1   4    16278.37    17131.98    454.70 o
   2  -1   4     5178.92     5521.35    100.15 o
   3  -1   4      338.71      316.21      4.59 o
   4  -1   4     4708.21     4827.50     53.24 o
   5  -1   4      908.24     1187.49     38.68 o
   6  -1   4     6139.47     5969.20    231.62 o
   7  -1   4      558.31      592.61     11.54 o
   8  -1   4     2655.84     2537.67    121.04 o
   9  -1   4        6.78       13.25      3.77 o
  10  -1   4     6789.49     6845.47    207.84 o
  11  -1   4      116.60      124.78     11.95 o
  12  -1   4      496.68      513.25     19.69 o
  13  -1   4        0.16        2.11      9.49 o
  14  -1   4      104.65      132.08     14.59 o
  15  -1   4      186.05      192.75     17.40 o
  16  -1   4      175.62      185.53     59.05 o
 -17   0   4       74.95       30.23     24.96 o
 -16   0   4       14.52       22.10     15.39 o
 -15   0   4      348.13      381.65     26.57 o
 -14   0   4     1045.66     1076.14     40.28 o
 -13   0   4     1105.28     1061.49     56.26 o
 -12   0   4      394.42      439.77     33.75 o
 -11   0   4      459.20      474.59     29.53 o
 -10   0   4       10.05        9.14      3.87 o
  -9   0   4      476.02      503.78     14.41 o
  -8   0   4      392.58      404.98     22.32 o
  -7   0   4      467.02      444.75     13.36 o
  -6   0   4     2951.08     2983.56    183.24 o
  -5   0   4     3976.56     4043.40    147.29 o
  -4   0   4     1618.43     1661.79    102.58 o
  -3   0   4    94133.12    98280.61   3130.67 o
  -2   0   4    37198.91    37278.20   1233.47 o
  -1   0   4     4053.71     4243.19    113.97 o
   0   0   4    14375.81    14334.85    442.35 o
   1   0   4    15582.73    16364.66    391.82 o
   2   0   4    10789.28    11644.85    165.51 o
   3   0   4    22438.14    22213.70    717.20 o
   4   0   4     1606.11     1605.22     19.18 o
   5   0   4     8380.02     8579.30    140.73 o
   6   0   4     2731.57     2662.19    166.48 o
   7   0   4      101.75      116.91      5.70 o
   8   0   4     1137.57     1129.52     60.31 o
   9   0   4      408.62      366.37     23.55 o
  10   0   4     2022.98     1941.18     44.32 o
  11   0   4      722.63      724.59     21.45 o
  12   0   4     2269.40     2382.93     56.98 o
  13   0   4      289.45      292.82     17.58 o
  14   0   4        3.79       -2.11     14.76 o
  15   0   4      238.69      271.93     17.99 o
  16   0   4       16.67       -7.75     18.63 o
 -17   1   4      247.88      356.08     43.24 o
 -16   1   4       92.02       83.66     32.69 o
 -15   1   4     1249.99     1340.86     51.71 o
 -14   1   4       94.23      104.49     33.39 o
 -13   1   4     2085.66     2131.67     61.46 o
 -12   1   4       11.28       10.54     14.76 o
 -11   1   4     4656.75     4453.38    161.22 o
 -10   1   4       41.76       54.13      4.57 o
  -9   1   4     5049.24     5099.68     86.98 o
  -8   1   4     3150.50     3305.21     71.80 o
  -7   1   4     2724.79     2786.72    117.20 o
  -6   1   4     2510.85     2486.95    105.77 o
  -5   1   4     2654.06     2776.38    158.96 o
  -4   1   4       12.00       70.56      3.11 o
  -3   1   4     8560.37     8866.23    158.85 o
  -2   1   4      408.81      469.56     16.18 o
  -1   1   4    11414.98    11430.25    154.27 o
   0   1   4     3116.15     3144.76     71.64 o
   1   1   4    29034.56    28184.68    923.16 o
   2   1   4     8257.88     8373.43     98.55 o
   3   1   4     3968.12     4168.51     47.80 o
   4   1   4    10670.27    11064.11    136.84 o
   5   1   4    22615.33    22852.92    328.10 o
   6   1   4     4951.72     4837.35     60.90 o
   7   1   4     1121.62     1127.59     50.82 o
   8   1   4     2506.21     2220.57    188.76 o
   9   1   4      593.19      609.97     17.23 o
  10   1   4       50.14       76.63      9.49 o
  11   1   4     1112.60     1086.84     29.54 o
  12   1   4      198.39      211.61     14.76 o
  13   1   4     1695.87     1692.52     44.31 o
  14   1   4      275.34      274.54     20.39 o
  15   1   4        7.65       17.22     18.98 o
  16   1   4      159.12      211.64     19.33 o
 -17   2   4      737.15      703.47     52.03 o
 -16   2   4      207.14      177.87     35.50 o
 -15   2   4      240.06      266.45     28.82 o
 -14   2   4      195.04      155.53     19.68 o
 -13   2   4      121.22      131.96     14.03 o
 -12   2   4      219.31      193.95     39.37 o
 -11   2   4      687.29      693.66     50.80 o
 -10   2   4       26.53       25.96      5.62 o
  -9   2   4      102.00       92.09      5.27 o
  -8   2   4      713.02      710.51     59.77 o
  -7   2   4      245.86      224.06      6.85 o
  -6   2   4        5.10        4.70      2.44 o
  -5   2   4      314.14      308.94      7.38 o
  -4   2   4       12.25       26.38      2.60 o
  -3   2   4     1016.28     1057.53     16.40 o
  -2   2   4     4172.51     4022.54     52.42 o
  -1   2   4     3144.18     2954.92     42.02 o
   0   2   4    25481.72    25429.54    754.56 o
   1   2   4     3913.08     3896.33     44.01 o
   2   2   4     2820.89     3036.27     36.77 o
   3   2   4     1925.17     2010.23     31.50 o
   4   2   4      666.56      797.59     24.44 o
   5   2   4     7237.10     7058.38     83.65 o
   6   2   4      255.43      257.73      7.56 o
   7   2   4     2511.02     2522.25     35.19 o
   8   2   4     9762.70     9097.26    173.58 o
   9   2   4        4.40       -6.33      8.08 o
  10   2   4     1498.00     1316.63     30.24 o
  11   2   4       53.14       66.08     11.25 o
  12   2   4        0.20       -7.73      7.73 o
  13   2   4        9.31       -3.51     12.30 o
  14   2   4       13.87        0.35     17.57 o
  15   2   4      114.39      120.21     18.28 o
  16   2   4      312.47      377.53     29.53 o
 -17   3   4      136.15      149.04     36.91 o
 -16   3   4      184.06      175.75     28.47 o
 -15   3   4      299.19      342.03     35.86 o
 -14   3   4       96.42       57.29     26.01 o
 -13   3   4     2548.01     2430.21     94.62 o
 -12   3   4      137.42      119.86     10.63 o
 -11   3   4     2275.05     2244.27     49.32 o
 -10   3   4      548.65      520.02     12.40 o
  -9   3   4      914.50      900.72     29.01 o
  -8   3   4     4792.58     4873.72    200.92 o
  -7   3   4     3216.89     3384.29     42.96 o
  -6   3   4      307.85      330.97      8.79 o
  -5   3   4      110.87      101.82      4.05 o
  -4   3   4      659.56      656.10     12.65 o
  -3   3   4     2694.40     2731.95     36.56 o
  -2   3   4     2993.67     3063.73     80.54 o
  -1   3   4    11497.07    11265.86    151.36 o
   0   3   4      517.74      461.86     13.54 o
   1   3   4    42753.13    40901.14    935.61 o
   2   3   4        0.61        8.11      1.93 o
   3   3   4        8.53       18.55      1.54 o
   4   3   4     3489.79     3449.34     98.45 o
   5   3   4      804.24      727.62     13.89 o
   6   3   4     2311.71     2320.41     31.67 o
   7   3   4       81.18       81.77     10.90 o
   8   3   4     1237.98     1136.97     19.06 o
   9   3   4     2825.46     2776.01     58.76 o
  10   3   4     2252.19     2131.25     47.49 o
  11   3   4        3.61        3.51      9.14 o
  12   3   4     1298.63     1359.03     44.30 o
  13   3   4       67.98       66.08     13.71 o
  14   3   4      622.64      647.20     30.58 o
  15   3   4       19.71       43.23     16.87 o
  16   3   4      281.90      318.83     29.53 o
 -17   4   4      346.37      380.70     44.29 o
 -16   4   4       38.81       19.33     24.96 o
 -15   4   4     1718.25     1769.85     67.16 o
 -14   4   4     1520.52     1571.82     74.90 o
 -13   4   4     3033.87     3177.31     86.44 o
 -12   4   4     2662.33     2725.52    141.24 o
 -11   4   4      128.58      144.75     12.28 o
 -10   4   4        8.55       14.28      4.57 o
  -9   4   4      115.65      105.24     15.11 o
  -8   4   4    14999.08    15424.30    868.12 o
  -7   4   4      713.22      684.54     20.04 o
  -6   4   4     1175.36     1101.29     19.74 o
  -5   4   4      813.99      825.54     15.16 o
  -4   4   4     1757.43     1820.92     28.73 o
  -3   4   4     6560.97     7083.81    250.25 o
  -2   4   4      929.46      734.75     23.22 o
  -1   4   4     6739.66     6712.95    124.84 o
   0   4   4     3487.29     3339.51     41.64 o
   1   4   4     4042.62     4164.48     54.19 o
   2   4   4     5214.47     5196.97     58.62 o
   3   4   4     2431.69     2488.89     82.38 o
   4   4   4      760.29      671.47     19.69 o
   5   4   4    10500.97    10238.45    359.21 o
   6   4   4      973.30      965.29     50.11 o
   7   4   4     1985.09     1791.17     56.11 o
   8   4   4       49.77       32.48     17.40 o
   9   4   4      675.65      605.50     13.33 o
  10   4   4      409.00      402.16     17.93 o
  11   4   4     2819.93     2715.82     75.63 o
  12   4   4      113.14      119.51     12.65 o
  13   4   4      629.19      680.26     30.94 o
  14   4   4      884.71      939.05     37.27 o
  15   4   4     2588.31     2872.86    107.28 o
  16   4   4      260.00      323.39     26.36 o
 -17   5   4      126.23       94.20     27.77 o
 -16   5   4      568.50      527.32     49.22 o
 -15   5   4      674.06      653.19     30.23 o
 -14   5   4      700.60      625.78     28.12 o
 -13   5   4      469.54      471.15     25.95 o
 -12   5   4     1732.22     1906.78    161.42 o
 -11   5   4     1505.06     1559.54     47.83 o
 -10   5   4       32.39       33.37      8.44 o
  -9   5   4      692.15      684.45     49.75 o
  -8   5   4     2147.14     2173.00     93.05 o
  -7   5   4     8792.78     8773.99    289.68 o
  -6   5   4     8465.23     8371.09    151.23 o
  -5   5   4    28696.18    29359.62    839.15 o
  -4   5   4     6754.43     6841.66     96.78 o
  -3   5   4       20.28       34.81      3.51 o
  -2   5   4     4389.65     4031.20     53.15 o
  -1   5   4      853.93      842.42     13.42 o
   0   5   4     6445.19     6490.35     83.28 o
   1   5   4    11873.08    11423.58    139.31 o
   2   5   4     5513.62     5268.19     59.65 o
   3   5   4     1954.90     1914.58     38.01 o
   4   5   4      324.77      305.26     11.07 o
   5   5   4     4285.26     4091.68    196.02 o
   6   5   4     3028.62     2922.44    120.02 o
   7   5   4      802.93      744.59     14.46 o
   8   5   4        0.09        6.84     11.78 o
   9   5   4       40.02       49.21     13.18 o
  10   5   4      639.21      613.48     23.91 o
  11   5   4       72.14       37.96     12.30 o
  12   5   4     1279.35     1257.39     41.84 o
  13   5   4      466.39      484.07     24.26 o
  14   5   4      708.47      720.69     34.45 o
  15   5   4       76.22       57.29     18.98 o
  16   5   4        8.27      -17.93     17.93 o
 -17   6   4        1.16        1.76     25.31 o
 -16   6   4      109.38      100.53     33.74 o
 -15   6   4      315.06      323.40     21.44 o
 -14   6   4     1114.66     1211.39     34.01 o
 -13   6   4     3740.29     4090.23    249.99 o
 -12   6   4      359.41      333.35     17.13 o
 -11   6   4     3245.77     3439.21    143.20 o
 -10   6   4      470.87      512.01     34.63 o
  -9   6   4      322.02      339.49     26.37 o
  -8   6   4     2569.00     2545.78    157.63 o
  -7   6   4      106.00      102.18     10.37 o
  -6   6   4     4056.47     4023.90     95.43 o
  -5   6   4      779.28      781.84     14.66 o
  -4   6   4     4987.58     5141.25    118.97 o
  -3   6   4     2775.57     3229.91     48.04 o
  -2   6   4     1173.08     1081.33     32.19 o
  -1   6   4     6583.50     5980.14     83.17 o
   0   6   4       34.80       42.25      2.79 o
   1   6   4    13935.83    13892.24    169.31 o
   2   6   4     1053.34     1037.77     19.70 o
   3   6   4     7080.23     7243.94    108.53 o
   4   6   4     4723.27     4890.08    116.46 o
   5   6   4     1189.22     1109.94     72.98 o
   6   6   4      164.34      128.77     10.90 o
   7   6   4       44.30       22.81      4.36 o
   8   6   4       75.18       91.87     20.74 o
   9   6   4      521.63      470.38     13.71 o
  10   6   4       26.96       24.25      4.92 o
  11   6   4        6.37       21.09     10.90 o
  12   6   4     1995.53     2106.61     64.01 o
  13   6   4      243.41      266.45     18.28 o
  14   6   4     1144.84     1284.73     49.93 o
  15   6   4      199.74      242.89     26.01 o
  16   6   4      153.73      137.09     18.63 o
 -16   7   4      392.78      428.16     46.05 o
 -15   7   4       45.43       50.26     12.65 o
 -14   7   4      686.55      735.78     25.42 o
 -13   7   4        6.37        1.61     11.64 o
 -12   7   4      247.27      249.16     16.87 o
 -11   7   4      643.12      600.41     42.19 o
 -10   7   4      532.51      562.57     31.29 o
  -9   7   4      970.04     1001.67     51.51 o
  -8   7   4      435.79      442.13     14.41 o
  -7   7   4      214.93      230.87     13.53 o
  -6   7   4     7061.95     7341.80    106.84 o
  -5   7   4     5103.03     5124.98    111.17 o
  -4   7   4     9519.12     9579.93    247.12 o
  -3   7   4    19912.73    20133.17    266.46 o
  -2   7   4      854.61      784.57     14.52 o
  -1   7   4     1948.13     1828.14     28.19 o
   0   7   4     7275.97     7129.79    149.21 o
   1   7   4     2409.89     2098.06     56.68 o
   2   7   4    15437.49    15272.66    174.44 o
   3   7   4     2279.64     2439.32     72.50 o
   4   7   4      723.20      729.10     12.48 o
   5   7   4    10393.18    10239.10    177.98 o
   6   7   4      241.37      217.14     10.37 o
   7   7   4       13.16       21.84      4.14 o
   8   7   4      302.45      263.81     47.98 o
   9   7   4      197.11      182.09      8.79 o
  10   7   4     1735.96     1743.98     39.39 o
  11   7   4       15.36        6.68     10.90 o
  12   7   4      736.32      741.45     31.64 o
  13   7   4       83.27       66.79     13.01 o
  14   7   4       10.27      -15.47     15.47 o
  15   7   4      245.13      261.53     27.42 o
 -16   8   4      406.52      422.89     47.46 o
 -15   8   4      195.11      172.77     15.50 o
 -14   8   4       21.31       12.65     10.99 o
 -13   8   4     3421.12     3603.93     80.95 o
 -12   8   4       56.71       48.61      9.68 o
 -11   8   4       35.41       41.83      8.57 o
 -10   8   4     2614.36     2653.20    148.81 o
  -9   8   4     8693.46     8676.03    467.46 o
  -8   8   4      774.33      757.08     42.89 o
  -7   8   4     1533.91     1606.20    103.75 o
  -6   8   4     6213.49     6234.36    207.05 o
  -5   8   4     3046.33     2968.36     93.28 o
  -4   8   4     6525.41     6670.60    127.48 o
  -3   8   4      554.37      554.22     10.55 o
  -2   8   4      634.65      671.82     13.72 o
  -1   8   4     3098.44     2856.41     43.30 o
   0   8   4      151.04      118.62      5.06 o
   1   8   4     1133.99     1170.92     27.79 o
   2   8   4     3001.70     2732.47     63.55 o
   3   8   4      550.36      523.97     23.03 o
   4   8   4     2329.90     2329.46     33.44 o
   5   8   4     2228.12     2167.17     31.58 o
   6   8   4     8791.68     8248.91    423.96 o
   7   8   4     1817.75     1810.16     31.13 o
   8   8   4     2502.22     2471.24    126.12 o
   9   8   4      228.49      213.02      9.84 o
  10   8   4      181.28      164.86      9.84 o
  11   8   4     1200.66     1176.15     40.08 o
  12   8   4      300.97      309.69     22.50 o
  13   8   4      962.90     1103.97     41.84 o
  14   8   4      146.05      164.51     20.04 o
  15   8   4      417.63      410.59     29.18 o
 -16   9   4      500.91      479.14     47.11 o
 -15   9   4      692.41      727.02     36.21 o
 -14   9   4       99.85      101.99     14.42 o
 -13   9   4       44.22       49.58     12.65 o
 -12   9   4       13.25       13.73      8.86 o
 -11   9   4      109.69      116.99     12.83 o
 -10   9   4        2.60        0.52      5.51 o
  -9   9   4       14.32       19.00      5.38 o
  -8   9   4      171.43      153.59      7.43 o
  -7   9   4     1735.05     1632.53     57.68 o
  -6   9   4       65.54       89.04      9.31 o
  -5   9   4     4835.82     4877.34    172.42 o
  -4   9   4     4405.83     4344.91    176.11 o
  -3   9   4     2945.28     2926.56    102.96 o
  -2   9   4      352.99      356.91      9.56 o
  -1   9   4     7852.31     7649.09    107.28 o
   0   9   4     3767.39     3742.23     54.53 o
   1   9   4     6627.12     6369.62     77.34 o
   2   9   4     2291.05     2356.27     45.75 o
   3   9   4       78.59       85.71      7.21 o
   4   9   4      475.51      458.30      9.49 o
   5   9   4      178.46      145.61      5.91 o
   6   9   4     1512.97     1419.77     47.48 o
   7   9   4      911.57      825.08     17.14 o
   8   9   4      240.03      239.74     10.19 o
   9   9   4     5073.71     4879.41     98.57 o
  10   9   4      132.28      118.46      8.44 o
  11   9   4      302.84      266.45     18.28 o
  12   9   4      247.28      251.33     17.93 o
  13   9   4      120.10      113.18     16.87 o
  14   9   4        0.32      -15.47     18.98 o
  15   9   4        2.12        1.41     14.76 o
 -16  10   4      611.53      644.03     54.84 o
 -15  10   4       31.79       56.59     15.47 o
 -14  10   4       10.33       22.99     13.45 o
 -13  10   4       62.42       58.40     18.81 o
 -12  10   4        9.53       17.53      8.41 o
 -11  10   4      353.87      365.46     22.15 o
 -10  10   4       38.75       38.05      6.42 o
  -9  10   4      829.05      794.26     67.68 o
  -8  10   4      534.33      507.05     14.06 o
  -7  10   4     1477.26     1504.57     81.59 o
  -6  10   4     1703.16     1732.50    109.74 o
  -5  10   4     1440.63     1311.31     57.68 o
  -4  10   4     5919.41     5699.29    142.20 o
  -3  10   4    17816.44    17781.34    482.50 o
  -2  10   4      422.06      397.93     10.06 o
  -1  10   4     4000.09     3686.92     55.01 o
   0  10   4     3034.23     2907.60     45.46 o
   1  10   4     2153.77     2034.22     28.36 o
   2  10   4       61.53       69.85      9.14 o
   3  10   4      313.03      319.15     14.41 o
   4  10   4      191.96      206.17      8.96 o
   5  10   4     2339.68     2316.88     39.23 o
   6  10   4      542.84      552.62     11.62 o
   7  10   4       84.80       80.37      5.99 o
   8  10   4      111.39      119.51      9.14 o
   9  10   4      558.49      555.10     17.23 o
  10  10   4       54.00       58.70      7.38 o
  11  10   4        5.53       23.55     12.30 o
  12  10   4       49.57       68.54     13.36 o
  13  10   4       24.02       11.60     15.47 o
  14  10   4      708.33      824.05     39.73 o
  15  10   4       82.35       55.54     18.28 o
 -16  11   4      457.04      512.18     50.97 o
 -15  11   4      159.30      133.57     22.50 o
 -14  11   4      423.04      424.65     23.90 o
 -13  11   4        1.80       12.92     12.48 o
 -12  11   4      454.98      480.95     26.37 o
 -11  11   4        5.90       35.50     10.01 o
 -10  11   4     2026.23     2060.96    114.83 o
  -9  11   4     1281.90     1256.47     61.01 o
  -8  11   4     1418.49     1398.44     45.89 o
  -7  11   4        0.52        9.92      4.84 o
  -6  11   4     1468.17     1522.57     66.12 o
  -5  11   4     6027.15     5909.67    194.84 o
  -4  11   4       24.74       34.57      7.38 o
  -3  11   4      850.88      814.08     16.35 o
  -2  11   4     1481.11     1298.70     24.07 o
  -1  11   4      282.78      338.51     12.48 o
   0  11   4     1293.67     1283.79     30.42 o
   1  11   4    12309.64    11840.25    275.67 o
   2  11   4     2512.14     2468.23     33.99 o
   3  11   4      285.17      294.62     10.90 o
   4  11   4      439.77      473.83     10.37 o
   5  11   4        4.19       17.14      6.68 o
   6  11   4     1590.84     1554.43     26.09 o
   7  11   4      964.91      906.55     19.90 o
   8  11   4       23.93       21.09      7.03 o
   9  11   4       96.26       89.63      7.73 o
  10  11   4     5403.90     5584.30    119.34 o
  11  11   4      108.83      129.35      9.84 o
  12  11   4      955.62     1058.61     45.00 o
  13  11   4      479.10      486.17     29.53 o
  14  11   4      415.51      500.93     29.18 o
  15  11   4      180.75       86.47     20.74 o
 -15  12   4        5.25      -19.33     19.33 o
 -14  12   4     1551.37     1512.01     60.48 o
 -13  12   4       44.93       37.61     15.11 o
 -12  12   4     2239.57     2387.61     60.05 o
 -11  12   4      596.54      600.85     48.34 o
 -10  12   4     1776.68     1828.50    121.68 o
  -9  12   4      636.09      663.06     53.61 o
  -8  12   4       16.49       10.05      6.67 o
  -7  12   4       40.53       56.50      7.73 o
  -6  12   4      201.43      220.39      7.58 o
  -5  12   4      638.70      704.71     58.36 o
  -4  12   4      130.81      170.66      6.91 o
  -3  12   4       21.60       33.06     14.24 o
  -2  12   4     1181.43     1091.73     35.87 o
  -1  12   4        0.13        4.22      6.10 o
   0  12   4     4596.91     4167.87     94.74 o
   1  12   4     5248.60     4813.83    123.12 o
   2  12   4      150.55      143.31      5.72 o
   3  12   4     1801.77     1626.38     24.87 o
   4  12   4        7.39        8.96     18.10 o
   5  12   4      252.37      250.60     14.41 o
   6  12   4       88.18       85.57      5.43 o
   7  12   4     1169.78     1120.26     38.50 o
   8  12   4     7259.68     7114.83    140.56 o
   9  12   4      780.47      812.49     23.91 o
  10  12   4        9.87       -0.70      7.38 o
  11  12   4       45.01       48.86      9.14 o
  12  12   4     1229.67     1275.62     44.30 o
  13  12   4      141.81      123.03     17.93 o
  14  12   4      146.14      110.02     22.85 o
 -15  13   4       93.32       97.37     22.14 o
 -14  13   4      390.58      364.89     28.47 o
 -13  13   4      195.95      177.16     18.63 o
 -12  13   4      571.43      568.80     28.48 o
 -11  13   4     3216.53     3388.61    104.66 o
 -10  13   4     1632.50     1644.68     97.23 o
  -9  13   4      458.71      465.47     41.83 o
  -8  13   4      133.64      132.48      9.30 o
  -7  13   4     1722.49     1648.76     72.45 o
  -6  13   4      107.15      124.16      9.14 o
  -5  13   4     1317.95     1331.22     61.54 o
  -4  13   4       13.13       10.44      4.84 o
  -3  13   4     3541.30     3374.94    126.89 o
  -2  13   4       78.68       96.73      7.21 o
  -1  13   4     3457.44     3451.43     55.86 o
   0  13   4      322.09      337.40     14.59 o
   1  13   4      319.88      362.49      8.50 o
   2  13   4      641.25      592.57     11.81 o
   3  13   4     9046.11     8680.55    124.32 o
   4  13   4    12223.14    12107.54    327.96 o
   5  13   4       61.05       52.16     10.37 o
   6  13   4      332.16      322.98     16.87 o
   7  13   4       38.77       36.14      6.74 o
   8  13   4       87.40       76.63      8.79 o
   9  13   4      174.91      153.61     10.55 o
  10  13   4     1178.01     1239.06     33.05 o
  11  13   4      404.41      342.74     16.17 o
  12  13   4       68.25       89.98     18.63 o
  13  13   4     1618.31     1785.25     75.25 o
  14  13   4        1.21        4.57     14.06 o
 -15  14   4       72.43       71.00     18.28 o
 -14  14   4      130.99      125.49     18.63 o
 -13  14   4       92.62      115.29     17.58 o
 -12  14   4      670.48      623.31     30.94 o
 -11  14   4       84.78       66.79     16.52 o
 -10  14   4      773.71      837.47     31.82 o
  -9  14   4      896.92      931.73     87.90 o
  -8  14   4        0.01       -3.07      9.84 o
  -7  14   4       59.02       56.57      7.44 o
  -6  14   4        0.32       -0.60      5.24 o
  -5  14   4     2113.25     2094.55    118.71 o
  -4  14   4     1701.52     1706.29     49.94 o
  -3  14   4        5.28        5.36      5.50 o
  -2  14   4     3526.65     3449.52     79.01 o
  -1  14   4     3130.58     2942.31     48.61 o
   0  14   4      171.62      217.04      8.61 o
   1  14   4     4034.58     4237.91     56.76 o
   2  14   4       28.20       38.25      4.66 o
   3  14   4      358.57      330.34      8.75 o
   4  14   4      233.16      257.48     22.32 o
   5  14   4     1985.23     2010.43     33.67 o
   6  14   4      152.01      158.51      7.12 o
   7  14   4      997.57      957.18     26.90 o
   8  14   4     1390.61     1327.42     34.11 o
   9  14   4       55.19       39.37      9.49 o
  10  14   4      408.68      450.31     17.58 o
  11  14   4        0.03      -10.19     12.65 o
  12  14   4      335.11      342.74     23.90 o
  13  14   4        6.69       30.93     16.17 o
  14  14   4       11.51       13.36     18.98 o
 -14  15   4        5.43       21.44     20.39 o
 -13  15   4       16.39       27.07     19.68 o
 -12  15   4       21.27       32.34     13.71 o
 -11  15   4       28.89       34.80     15.47 o
 -10  15   4      438.33      425.52     16.82 o
  -9  15   4      137.98      139.00      9.97 o
  -8  15   4      534.93      523.90     23.91 o
  -7  15   4        0.22       -0.02      6.83 o
  -6  15   4       40.14       46.19      5.99 o
  -5  15   4     1534.62     1532.91     49.94 o
  -4  15   4       45.41       42.57      6.41 o
  -3  15   4       22.72       22.95      5.84 o
  -2  15   4      216.75      213.03      9.85 o
  -1  15   4     8440.19     8967.22    137.67 o
   0  15   4       78.00       68.63      5.43 o
   1  15   4     2123.86     2170.41     32.62 o
   2  15   4     1256.33     1213.55     20.73 o
   3  15   4      860.67      822.25     15.44 o
   4  15   4     1122.36     1072.95     29.89 o
   5  15   4      374.20      355.49     22.15 o
   6  15   4      851.51      853.13     17.99 o
   7  15   4     1248.21     1221.94     58.02 o
   8  15   4      496.88      491.81     18.63 o
   9  15   4      303.43      292.47     13.36 o
  10  15   4       58.94       66.08     10.54 o
  11  15   4       86.31       83.66     11.25 o
  12  15   4       13.94        9.14     13.01 o
  13  15   4      259.55      287.54     24.25 o
 -14  16   4      460.12      416.92     29.88 o
 -13  16   4      486.09      485.47     32.34 o
 -12  16   4       78.41       69.25     18.28 o
 -11  16   4      280.63      310.04     25.66 o
 -10  16   4      765.08      774.16     25.25 o
  -9  16   4      186.82      165.33     12.92 o
  -8  16   4      506.79      502.27     16.71 o
  -7  16   4      180.30      182.20     31.11 o
  -6  16   4       48.44       51.66      6.58 o
  -5  16   4     2244.41     2176.82     98.31 o
  -4  16   4      290.76      304.97     26.36 o
  -3  16   4      211.31      200.28     14.41 o
  -2  16   4     3700.26     3733.31     67.10 o
  -1  16   4      309.07      332.01     29.00 o
   0  16   4      366.42      326.02      9.42 o
   1  16   4        0.28        2.04      5.27 o
   2  16   4       74.76       73.12      5.65 o
   3  16   4      221.90      222.08      7.85 o
   4  16   4     2995.41     2983.37     59.11 o
   5  16   4      455.51      438.66     18.98 o
   6  16   4     4832.48     5000.70    210.14 o
   7  16   4      249.98      242.20     11.60 o
   8  16   4     1502.23     1535.61     40.79 o
   9  16   4      430.50      442.23     17.58 o
  10  16   4      976.92     1000.60     28.13 o
  11  16   4      526.82      523.80     22.85 o
  12  16   4      131.76      113.89     16.52 o
  13  16   4      181.35      119.16     17.93 o
 -14  17   4      151.32      113.89     17.22 o
 -13  17   4      623.01      569.86     31.29 o
 -12  17   4      683.26      698.54     38.32 o
 -11  17   4      151.00      200.01     20.74 o
 -10  17   4       75.69       83.86     11.67 o
  -9  17   4      232.52      230.17     15.16 o
  -8  17   4     1019.64     1003.84     29.22 o
  -7  17   4     3267.37     3502.20    204.59 o
  -6  17   4     1433.70     1473.37     35.87 o
  -5  17   4     1440.59     1486.77     94.24 o
  -4  17   4     2110.23     2168.56     38.52 o
  -3  17   4     1587.63     1549.48     32.06 o
  -2  17   4     1536.84     1488.74     30.27 o
  -1  17   4      157.94      187.09     10.55 o
   0  17   4      128.17      113.39      8.19 o
   1  17   4      123.50      119.51      8.02 o
   2  17   4        2.81        3.37      5.62 o
   3  17   4        2.14       21.25      5.48 o
   4  17   4       49.26       48.40     11.60 o
   5  17   4      294.37      298.55     33.75 o
   6  17   4      163.96      176.16      8.79 o
   7  17   4       27.57       30.93      9.49 o
   8  17   4       26.20       20.74      8.44 o
   9  17   4       49.03       40.42     10.54 o
  10  17   4      178.27      163.45     13.01 o
  11  17   4        3.16       -2.11     11.25 o
  12  17   4      834.74      768.52     37.27 o
 -13  18   4      127.26       99.12     20.39 o
 -12  18   4        3.52       15.11     16.17 o
 -11  18   4       10.89       -7.03     15.82 o
 -10  18   4      819.03      874.18     54.67 o
  -9  18   4      232.34      227.45     15.36 o
  -8  18   4       50.84       35.21     11.05 o
  -7  18   4       46.93        9.38     12.05 o
  -6  18   4     1108.20     1170.99     47.82 o
  -5  18   4      313.62      336.92     24.26 o
  -4  18   4      280.53      288.53     11.01 o
  -3  18   4      119.67      130.90     19.86 o
  -2  18   4        7.34       21.41      9.41 o
  -1  18   4      551.22      551.11     15.21 o
   0  18   4     1619.71     1680.42     30.57 o
   1  18   4      312.71      285.94     12.83 o
   2  18   4      457.97      437.55     13.06 o
   3  18   4     1413.49     1490.80     30.49 o
   4  18   4        1.18       18.56      7.82 o
   5  18   4     1406.72     1461.42     33.23 o
   6  18   4      772.57      710.99     30.06 o
   7  18   4      325.05      318.83     19.33 o
   8  18   4       61.33       43.23     15.47 o
   9  18   4      460.54      522.03     26.01 o
  10  18   4       20.72       14.76     14.76 o
  11  18   4      330.11      298.09     21.44 o
  12  18   4      306.10      264.69     34.10 o
 -12  19   4        7.04       18.98     21.09 o
 -11  19   4        5.31       28.82     17.22 o
 -10  19   4        3.51        3.80     11.65 o
  -9  19   4      282.18      278.82     16.26 o
  -8  19   4      139.20      119.57     14.02 o
  -7  19   4     2243.89     2378.09     59.02 o
  -6  19   4     1565.33     1545.13     39.15 o
  -5  19   4      413.52      435.15     14.01 o
  -4  19   4     1143.93     1254.04     54.15 o
  -3  19   4       62.86       83.26      8.87 o
  -2  19   4       86.15      101.25     21.79 o
  -1  19   4        2.46       -0.54     14.06 o
   0  19   4      133.93      143.65     12.65 o
   1  19   4      500.27      514.68     14.55 o
   2  19   4      392.03      400.66     12.98 o
   3  19   4     3512.12     3734.12     69.16 o
   4  19   4      451.02      471.94     15.66 o
   5  19   4        6.67        2.41     12.30 o
   6  19   4      515.97      529.14     35.33 o
   7  19   4      104.79      108.61     16.87 o
   8  19   4     1043.41     1088.87     41.84 o
   9  19   4      228.24      251.33     21.79 o
  10  19   4       26.37       48.51     13.36 o
  11  19   4       10.20        7.73     15.11 o
 -12  20   4       56.15       36.20     22.14 o
 -11  20   4        1.09       14.41     16.17 o
 -10  20   4      440.38      444.51     21.62 o
  -9  20   4      195.68      212.92     22.50 o
  -8  20   4     1831.01     2074.09     62.77 o
  -7  20   4      143.77      149.77     14.78 o
  -6  20   4     2144.27     2298.97     59.75 o
  -5  20   4       97.61      111.81     24.61 o
  -4  20   4      331.37      316.48     13.41 o
  -3  20   4     1572.62     1667.35     89.49 o
  -2  20   4       36.90       57.01      8.97 o
  -1  20   4     3594.23     3881.73     82.69 o
   0  20   4     1043.11     1094.92     30.41 o
   1  20   4     1219.32     1230.70     25.97 o
   2  20   4     1631.66     1709.50     53.98 o
   3  20   4       84.59       87.10     16.70 o
   4  20   4     1075.35     1055.79     64.87 o
   5  20   4      249.54      243.48     13.31 o
   6  20   4      142.18      128.09     11.60 o
   7  20   4      444.47      462.62     23.55 o
   8  20   4      322.31      281.57     20.39 o
   9  20   4      101.14      118.81     17.58 o
  10  20   4      150.25      153.96     17.93 o
  11  20   4      117.96      100.88     22.14 o
 -11  21   4       46.61       45.69     17.93 o
 -10  21   4      273.01      236.63     31.46 o
  -9  21   4       32.82       51.69     12.87 o
  -8  21   4        1.21        9.56     12.33 o
  -7  21   4       99.03       70.55     21.79 o
  -6  21   4       97.13       78.32     11.71 o
  -5  21   4       49.07       49.22     12.80 o
  -4  21   4       85.42       72.46     11.11 o
  -3  21   4        2.76       22.28      8.77 o
  -2  21   4     1758.55     1903.14     37.81 o
  -1  21   4       31.70       24.12      7.91 o
   0  21   4     4346.89     4710.77     78.69 o
   1  21   4      184.21      199.23     24.25 o
   2  21   4        3.72        0.79     15.29 o
   3  21   4       31.13       33.62      9.91 o
   4  21   4      873.78      903.09     68.21 o
   5  21   4      191.21      199.17     15.27 o
   6  21   4      881.82      861.95     80.16 o
   7  21   4        0.36      -13.71     13.71 o
   8  21   4       50.85       29.88     16.87 o
   9  21   4        6.78       10.54     14.06 o
  10  21   4       44.38       21.79     14.76 o
 -10  22   4       21.89       42.11     15.61 o
  -9  22   4      419.11      388.02     56.77 o
  -8  22   4      980.78      984.18     36.07 o
  -7  22   4        3.80       -1.10     13.78 o
  -6  22   4      387.69      351.82     20.78 o
  -5  22   4     2197.14     2343.19     63.19 o
  -4  22   4      955.83     1027.31     69.44 o
  -3  22   4     1765.10     1841.80     38.03 o
  -2  22   4       33.70       48.69      9.65 o
  -1  22   4      141.79      135.55     34.45 o
   0  22   4        0.25       20.35     12.13 o
   1  22   4      193.00      202.95     19.68 o
   2  22   4      394.24      432.87     17.22 o
   3  22   4        5.89        3.78      9.12 o
   4  22   4      778.94      827.56     26.72 o
   5  22   4       91.93      120.58     23.20 o
   6  22   4      804.97      829.34     40.43 o
   7  22   4      282.09      260.83     23.20 o
   8  22   4       37.92       33.39     13.01 o
   9  22   4      259.51      210.56     20.74 o
 -10  23   4      603.71      539.27     36.91 o
  -9  23   4        5.43       -9.48     15.90 o
  -8  23   4       29.35       55.52     16.71 o
  -7  23   4       33.63       16.93     14.56 o
  -6  23   4       40.30       31.50     13.75 o
  -5  23   4      198.36      194.74     18.46 o
  -4  23   4      858.44      920.02     33.93 o
  -3  23   4       97.38       84.42     10.91 o
  -2  23   4      518.35      507.25     34.80 o
  -1  23   4       48.91       40.46     21.27 o
   0  23   4        1.31       -2.23      8.44 o
   1  23   4     1270.90     1430.72     58.89 o
   2  23   4        4.02       -5.96     12.65 o
   3  23   4      901.12      899.52     26.04 o
   4  23   4       52.56       73.27     13.11 o
   5  23   4        2.78       12.30     25.48 o
   6  23   4      287.29      261.88     24.61 o
   7  23   4       15.03      -10.54     15.11 o
   8  23   4       44.13       26.71     13.36 o
  -9  24   4       48.43       35.94     33.57 o
  -8  24   4      614.18      645.23     93.86 o
  -7  24   4       30.67        8.13     20.04 o
  -6  24   4        1.21        9.75     35.68 o
  -5  24   4      133.68      132.33     20.39 o
  -4  24   4        7.45       10.98     12.16 o
  -3  24   4      454.32      473.07     39.02 o
  -2  24   4       10.67       14.63      9.85 o
  -1  24   4      558.56      587.58     28.30 o
   0  24   4      231.38      235.94     23.38 o
   1  24   4      139.57      162.18     19.16 o
   2  24   4       76.81       66.26     16.17 o
   3  24   4      159.08      170.94     13.67 o
   4  24   4        8.38        4.57     13.28 o
   5  24   4      130.94      121.90     16.01 o
   6  24   4      728.65      702.41     39.02 o
   7  24   4        5.71        7.38     14.41 o
  -8  25   4        2.97        5.27     25.31 o
  -7  25   4      471.96      421.55     26.89 o
  -6  25   4       11.89        4.50     17.31 o
  -5  25   4        5.32       18.95     15.59 o
  -4  25   4      101.35       86.07     16.07 o
  -3  25   4      114.58      109.36     18.10 o
  -2  25   4      124.50      129.99     11.99 o
  -1  25   4      305.16      318.60     15.92 o
   0  25   4       98.08      107.18     11.30 o
   1  25   4        0.49       15.08     11.04 o
   2  25   4      184.54      164.73     14.76 o
   3  25   4      117.12      120.78     13.61 o
   4  25   4      441.83      415.79     52.55 o
   5  25   4       33.29       22.86     14.41 o
   6  25   4        0.28       -8.08     14.76 o
  -6  26   4       53.33        9.57     16.06 o
  -5  26   4       14.31       11.60     15.36 o
  -4  26   4      383.11      479.39     95.97 o
  -3  26   4       68.87       72.62     14.30 o
  -2  26   4       84.22       94.50     14.29 o
  -1  26   4       48.23       32.48     20.04 o
   0  26   4      141.98      152.63     12.98 o
   1  26   4       20.44      -11.38     11.38 o
   2  26   4       18.66       31.67     14.59 o
   3  26   4      485.40      412.44     28.83 o
   4  26   4       38.25       45.01     21.44 o
   5  26   4      137.13      107.21     30.93 o
  -4  27   4       14.40       -7.03     29.53 o
  -3  27   4       29.45       24.26     31.63 o
  -2  27   4      137.53       80.84     13.79 o
  -1  27   4       42.93       31.69     14.46 o
   0  27   4        1.44        4.62     13.77 o
   1  27   4      258.45      221.40     18.59 o
   2  27   4     1047.54      897.47     39.96 o
  -4 -27   5       35.44       54.45     19.25 o
  -3 -27   5        0.86      -28.30     28.30 o
  -2 -27   5      122.13      145.30     16.76 o
  -1 -27   5        0.60        2.05     15.05 o
   0 -27   5       41.00       42.11     14.89 o
   1 -27   5      284.13      270.65     20.14 o
   2 -27   5        3.74       -2.95     15.91 o
   3 -27   5      370.08      304.17     35.15 o
   4 -27   5      338.92      359.61     36.56 o
  -6 -26   5      152.94      131.75     19.86 o
  -5 -26   5      509.79      533.98    110.73 o
  -4 -26   5        0.41        4.16     13.18 o
  -3 -26   5     1391.34     1494.19     51.26 o
  -2 -26   5        0.25        1.67     13.77 o
  -1 -26   5      833.51      840.65     58.71 o
   0 -26   5        1.10       -6.31     26.89 o
   1 -26   5      156.44      149.09     37.61 o
   2 -26   5       41.02       49.59     45.52 o
   3 -26   5      332.63      324.71     19.77 o
   4 -26   5      566.40      588.87     29.22 o
   5 -26   5      137.71      111.03     16.98 o
   6 -26   5      209.22      187.36     31.28 o
  -7 -25   5       94.76       47.80     17.58 o
  -6 -25   5       30.17       -5.72     48.51 o
  -5 -25   5       84.14       66.98     14.89 o
  -4 -25   5       77.41       77.64     15.86 o
  -3 -25   5      106.36      105.63     20.91 o
  -2 -25   5       21.86        5.87     12.32 o
  -1 -25   5       62.19       49.66     13.87 o
   0 -25   5      246.20      235.63     18.37 o
   1 -25   5      262.96      281.24     17.75 o
   2 -25   5      189.38      164.48     17.60 o
   3 -25   5      116.50      135.78     28.30 o
   4 -25   5      138.60      153.91     41.13 o
   5 -25   5      454.42      470.70     27.60 o
   6 -25   5      234.21      251.15     21.12 o
   7 -25   5       77.37       76.28     30.58 o
  -8 -24   5       12.93       -8.08     26.01 o
  -7 -24   5       42.53       34.19     14.41 o
  -6 -24   5      178.32      200.03     24.25 o
  -5 -24   5       59.45       88.47     17.09 o
  -4 -24   5       10.08       16.34     13.42 o
  -3 -24   5       78.36       75.86     15.10 o
  -2 -24   5      144.92      160.83     46.05 o
  -1 -24   5      221.94      229.50     17.05 o
   0 -24   5     1559.93     1675.08     47.66 o
   1 -24   5      181.04      193.92     43.76 o
   2 -24   5      262.61      313.81     38.32 o
   3 -24   5      114.28      118.94     31.11 o
   4 -24   5        5.19       12.80     12.50 o
   5 -24   5      262.59      284.09     19.20 o
   6 -24   5       89.78      114.81     17.57 o
   7 -24   5       16.49       39.79     14.69 o
   8 -24   5      244.48      255.28     24.07 o
  -9 -23   5        5.78       24.96     26.01 o
  -8 -23   5      182.62      135.33     28.82 o
  -7 -23   5      134.32      123.10     18.01 o
  -6 -23   5      107.80      102.79     14.16 o
  -5 -23   5       44.98       70.97     13.39 o
  -4 -23   5      241.08      248.91     27.24 o
  -3 -23   5      416.39      419.61     19.50 o
  -2 -23   5      725.51      769.91     50.10 o
  -1 -23   5      431.58      455.89     18.99 o
   0 -23   5      596.87      622.04     95.62 o
   1 -23   5       49.40       34.52     10.98 o
   2 -23   5       61.42       59.80     11.66 o
   3 -23   5      820.84      816.76     37.79 o
   4 -23   5       74.10       71.52     13.18 o
   5 -23   5       74.55       95.89     14.69 o
   6 -23   5      253.08      240.99     15.82 o
   7 -23   5      664.24      658.80     67.85 o
   8 -23   5       11.39       14.19     12.48 o
   9 -23   5      105.87      114.33     60.11 o
 -10 -22   5      404.90      376.14     34.10 o
  -9 -22   5      539.50      545.94     43.24 o
  -8 -22   5       12.28       -4.22     15.47 o
  -7 -22   5      980.50     1049.82     43.95 o
  -6 -22   5      769.80      760.05     27.69 o
  -5 -22   5      536.29      624.16     41.31 o
  -4 -22   5       74.36       76.97     18.81 o
  -3 -22   5     1266.69     1465.08     40.45 o
  -2 -22   5      200.24      220.44     15.59 o
  -1 -22   5      229.24      267.35     16.61 o
   0 -22   5       14.18       24.84     11.66 o
   1 -22   5      821.64      856.13     28.16 o
   2 -22   5       52.53       61.68     13.53 o
   3 -22   5     1190.37     1270.53     30.45 o
   4 -22   5      156.46      175.16     25.84 o
   5 -22   5      297.84      284.23     17.93 o
   6 -22   5       98.14       86.50     13.83 o
   7 -22   5       27.67        9.55     24.60 o
   8 -22   5       93.33      124.44     16.05 o
   9 -22   5      656.33      671.80     38.86 o
  10 -22   5       36.61       31.70     20.48 o
 -11 -21   5       14.70       42.88     14.76 o
 -10 -21   5       28.09       53.78     14.06 o
  -9 -21   5       59.70       51.32     14.41 o
  -8 -21   5      163.42      151.85     17.93 o
  -7 -21   5      991.52     1038.19     80.16 o
  -6 -21   5      767.11      803.48     32.34 o
  -5 -21   5      606.65      625.93     41.13 o
  -4 -21   5       58.96       74.85     11.48 o
  -3 -21   5      108.82      109.33     15.29 o
  -2 -21   5     1576.39     1693.10     41.69 o
  -1 -21   5      147.97      193.20     13.88 o
   0 -21   5      153.44      150.83     17.22 o
   1 -21   5      687.41      677.89     19.66 o
   2 -21   5      209.96      243.64     12.01 o
   3 -21   5      236.32      253.89     13.53 o
   4 -21   5      105.21      146.92     13.17 o
   5 -21   5      115.78      159.40     16.13 o
   6 -21   5       20.60       45.47     15.29 o
   7 -21   5       77.40       86.90     12.55 o
   8 -21   5      256.79      253.66     53.78 o
   9 -21   5      188.15      162.92     20.31 o
  10 -21   5        0.21      -47.84     50.97 o
  11 -21   5      119.09       85.72     23.90 o
 -12 -20   5      221.43      164.51     22.15 o
 -11 -20   5     1433.05     1490.86     64.35 o
 -10 -20   5       10.39        0.70     15.47 o
  -9 -20   5      481.11      464.38     25.31 o
  -8 -20   5      468.06      441.18     23.90 o
  -7 -20   5       45.73       74.71     22.32 o
  -6 -20   5       32.19       30.12      8.00 o
  -5 -20   5      198.78      205.70     12.34 o
  -4 -20   5      761.99      807.67     40.61 o
  -3 -20   5      591.26      636.57     22.85 o
  -2 -20   5     3132.14     3514.19     79.09 o
  -1 -20   5     2270.69     2419.78     86.88 o
   0 -20   5      109.56      107.55     20.91 o
   1 -20   5       85.40       73.89      8.65 o
   2 -20   5      259.88      260.38     19.69 o
   3 -20   5       17.27       21.90     18.81 o
   4 -20   5       35.17       44.83      9.19 o
   5 -20   5      185.94      244.24     20.04 o
   6 -20   5       24.52       20.22     13.71 o
   7 -20   5        5.08       -4.04     12.39 o
   8 -20   5      257.77      249.73     15.73 o
   9 -20   5      265.58      253.45     26.01 o
  10 -20   5        0.06       -7.09     20.39 o
  11 -20   5      136.69      141.13     20.50 o
 -12 -19   5      420.68      397.58     24.61 o
 -11 -19   5       80.01       78.74     16.87 o
 -10 -19   5        1.05        1.76     12.65 o
  -9 -19   5       75.63       70.30     14.41 o
  -8 -19   5      484.62      521.75     68.20 o
  -7 -19   5        0.02       -6.00      7.72 o
  -6 -19   5       61.11       68.35      9.45 o
  -5 -19   5        4.00       15.78     15.47 o
  -4 -19   5     2303.49     2430.54     52.06 o
  -3 -19   5        6.68       -5.07      8.08 o
  -2 -19   5     1324.62     1347.22     28.18 o
  -1 -19   5     1868.01     2015.01     56.09 o
   0 -19   5      149.75      152.19     15.82 o
   1 -19   5     1438.76     1439.44     31.82 o
   2 -19   5     4221.38     4427.29     80.09 o
   3 -19   5       86.24       93.97      8.84 o
   4 -19   5     1088.16     1102.27     23.57 o
   5 -19   5      544.05      543.84     36.74 o
   6 -19   5      197.91      196.07     13.39 o
   7 -19   5      729.25      794.37     25.23 o
   8 -19   5      100.47      112.08     12.16 o
   9 -19   5     1456.01     1497.89     53.27 o
  10 -19   5      182.61      182.10     34.80 o
  11 -19   5        3.86       12.58     12.75 o
  12 -19   5       11.50       21.79     34.09 o
 -13 -18   5       46.75       70.30     15.47 o
 -12 -18   5      216.20      224.26     21.44 o
 -11 -18   5      269.27      248.17     18.98 o
 -10 -18   5       94.89      102.29     14.06 o
  -9 -18   5       30.10       40.07     12.30 o
  -8 -18   5      146.04      141.44     31.64 o
  -7 -18   5      376.02      374.57     14.59 o
  -6 -18   5      213.69      234.73     11.17 o
  -5 -18   5        0.18        8.62     21.79 o
  -4 -18   5        1.46       19.05      7.56 o
  -3 -18   5     1141.04     1174.93     25.78 o
  -2 -18   5        2.72       -6.53      6.53 o
  -1 -18   5      268.65      282.05     11.34 o
   0 -18   5     2006.04     2119.55     51.17 o
   1 -18   5     2605.94     2694.14     50.04 o
   2 -18   5      275.57      268.33     11.78 o
   3 -18   5      174.52      190.86      9.04 o
   4 -18   5     1388.74     1405.80     26.92 o
   5 -18   5      572.04      546.81     16.61 o
   6 -18   5      343.14      346.19     32.16 o
   7 -18   5      654.20      672.10     22.05 o
   8 -18   5     1525.75     1556.18     40.20 o
   9 -18   5      886.33      950.28     48.17 o
  10 -18   5      604.22      684.76     35.66 o
  11 -18   5     1042.07      995.93     52.56 o
  12 -18   5      524.11      515.36     50.27 o
 -13 -17   5      129.19      136.74     16.87 o
 -12 -17   5       61.86       64.32     16.17 o
 -11 -17   5       32.53       47.80     15.47 o
 -10 -17   5      405.70      470.35     23.55 o
  -9 -17   5      314.97      324.81     20.39 o
  -8 -17   5       29.47       37.18      9.49 o
  -7 -17   5      872.24      890.52     37.62 o
  -6 -17   5       50.29       60.81     13.71 o
  -5 -17   5      291.88      288.73     25.31 o
  -4 -17   5      159.88      168.36     11.25 o
  -3 -17   5     1323.73     1340.86     49.23 o
  -2 -17   5      972.94     1004.19     22.84 o
  -1 -17   5     1286.05     1303.92     26.91 o
   0 -17   5       31.20       28.46     11.25 o
   1 -17   5      362.74      380.53     22.67 o
   2 -17   5     3437.63     3431.32     61.55 o
   3 -17   5     1417.53     1406.05     29.43 o
   4 -17   5       38.05       55.50      7.25 o
   5 -17   5      716.00      695.95     17.99 o
   6 -17   5      910.69      913.78     40.08 o
   7 -17   5      354.61      385.44     18.28 o
   8 -17   5        7.55       16.86      9.61 o
   9 -17   5     1066.10     1131.65     40.16 o
  10 -17   5      140.58      166.07     17.31 o
  11 -17   5      424.79      428.50     27.61 o
  12 -17   5        6.70       45.34     32.34 o
  13 -17   5      294.64      273.83     34.10 o
 -14 -16   5        1.01      -27.77     27.77 o
 -13 -16   5       21.25        5.27     12.30 o
 -12 -16   5      165.38      168.72     17.58 o
 -11 -16   5       83.78       93.85     15.82 o
 -10 -16   5       68.10       79.09     11.60 o
  -9 -16   5       24.21       21.09     10.90 o
  -8 -16   5       48.65       55.18     17.57 o
  -7 -16   5        5.39        6.91      6.59 o
  -6 -16   5       43.78       65.19      7.52 o
  -5 -16   5       85.65       83.29     13.36 o
  -4 -16   5      319.89      305.80     18.10 o
  -3 -16   5     1262.82     1273.80     25.96 o
  -2 -16   5      157.03      175.24      8.59 o
  -1 -16   5      398.81      426.73     12.83 o
   0 -16   5        5.30       10.27      7.91 o
   1 -16   5        6.60       28.84      9.84 o
   2 -16   5       20.99       24.75      6.33 o
   3 -16   5      334.13      372.29     20.74 o
   4 -16   5       29.27       23.18      6.82 o
   5 -16   5      878.11      873.13     47.64 o
   6 -16   5      149.96      160.49     16.52 o
   7 -16   5      185.13      204.37     10.06 o
   8 -16   5        0.03        7.44      7.34 o
   9 -16   5      644.77      673.35     33.57 o
  10 -16   5      451.31      477.50     25.00 o
  11 -16   5      162.04      178.16     18.74 o
  12 -16   5       38.38       34.80     20.04 o
  13 -16   5       81.56       76.98     29.88 o
 -14 -15   5       81.33       80.49     30.23 o
 -13 -15   5       74.49       61.51     13.01 o
 -12 -15   5      218.44      211.61     16.52 o
 -11 -15   5       33.33       16.17     13.36 o
 -10 -15   5      945.94      984.43     36.21 o
  -9 -15   5       29.07       32.34     10.54 o
  -8 -15   5        1.30       -1.76     12.13 o
  -7 -15   5      802.75      783.96     19.77 o
  -6 -15   5      184.45      176.16     10.09 o
  -5 -15   5       49.70       76.06     12.30 o
  -4 -15   5     1202.56     1220.68     25.06 o
  -3 -15   5     3543.95     3556.85     58.89 o
  -2 -15   5     1485.09     1453.20     28.06 o
  -1 -15   5     4950.26     4777.33     74.51 o
   0 -15   5     1071.92     1063.90     49.40 o
   1 -15   5      724.63      753.49     29.88 o
   2 -15   5      627.22      636.06     14.11 o
   3 -15   5     1128.39     1175.70     27.60 o
   4 -15   5     1060.57     1038.99     19.50 o
   5 -15   5        4.67       19.17      6.33 o
   6 -15   5       51.05       51.64      8.07 o
   7 -15   5     1126.28     1180.23     32.52 o
   8 -15   5       52.99       29.85      7.50 o
   9 -15   5       75.59       53.47     27.42 o
  10 -15   5       46.06       37.24     12.13 o
  11 -15   5        1.13       14.24     12.80 o
  12 -15   5        2.20       50.26     27.07 o
  13 -15   5      375.49      414.80     42.53 o
  14 -15   5      611.31      508.69     45.70 o
 -14 -14   5       26.36       48.15     25.66 o
 -13 -14   5       80.44       99.83     15.11 o
 -12 -14   5     1795.39     1959.08     59.43 o
 -11 -14   5     2312.36     2442.63     69.99 o
 -10 -14   5       66.03       86.47     13.36 o
  -9 -14   5      430.10      426.77     19.33 o
  -8 -14   5        6.02       13.95     12.48 o
  -7 -14   5     1550.86     1553.58     94.42 o
  -6 -14   5     5492.56     5557.31     94.29 o
  -5 -14   5     1997.92     2016.81     73.34 o
  -4 -14   5     1772.42     1666.93     27.46 o
  -3 -14   5      252.98      254.18      9.49 o
  -2 -14   5     9903.86     9709.30    129.91 o
  -1 -14   5     1622.88     1577.90     25.74 o
   0 -14   5      791.17      715.16     14.15 o
   1 -14   5     2357.40     2269.28     52.07 o
   2 -14   5     1015.59     1050.03     27.60 o
   3 -14   5       42.48       53.97      9.67 o
   4 -14   5       13.55       16.28      5.57 o
   5 -14   5     1358.62     1397.97     25.52 o
   6 -14   5        3.93       17.17      6.85 o
   7 -14   5     1230.15     1261.46     27.66 o
   8 -14   5       47.00       46.34      7.20 o
   9 -14   5       67.03       51.05     14.06 o
  10 -14   5        1.76       -7.83     31.63 o
  11 -14   5      255.78      234.23     17.75 o
  12 -14   5      136.12      136.74     23.55 o
  13 -14   5       22.81        8.08     28.47 o
  14 -14   5        3.10       24.60     31.63 o
 -15 -13   5        1.64      -21.09     21.09 o
 -14 -13   5        3.54       32.69     21.44 o
 -13 -13   5      466.66      443.99     23.20 o
 -12 -13   5       46.49       27.77     13.01 o
 -11 -13   5       38.92       17.57     11.95 o
 -10 -13   5     1570.69     1546.91     46.42 o
  -9 -13   5      134.64      157.83     13.71 o
  -8 -13   5      105.21      104.65      9.26 o
  -7 -13   5      358.26      333.83     11.95 o
  -6 -13   5      247.18      232.77     15.82 o
  -5 -13   5     3128.91     3276.47     49.51 o
  -4 -13   5       47.39       71.57     12.83 o
  -3 -13   5     2720.42     2826.94     46.67 o
  -2 -13   5       83.04       89.76      6.15 o
  -1 -13   5      950.32      842.55     17.37 o
   0 -13   5       13.13       13.54      3.83 o
   1 -13   5      393.54      389.35      8.86 o
   2 -13   5       29.26       59.32     11.95 o
   3 -13   5     3058.03     2975.14     48.54 o
   4 -13   5     4567.64     4754.38     66.57 o
   5 -13   5       61.03       65.79      5.56 o
   6 -13   5     1112.60     1140.36     24.10 o
   7 -13   5     3403.74     3336.45     62.81 o
   8 -13   5     1700.57     1757.68     34.93 o
   9 -13   5      252.60      250.27     13.11 o
  10 -13   5     1347.35     1388.07     36.61 o
  11 -13   5      186.50      195.12     22.50 o
  12 -13   5      656.33      729.47     51.33 o
  13 -13   5        6.92       -9.84     27.07 o
  14 -13   5       46.85       63.97     24.60 o
 -15 -12   5      124.71      177.51     33.74 o
 -14 -12   5       67.89       86.82     30.23 o
 -13 -12   5       14.74        0.35     10.19 o
 -12 -12   5      165.26      157.12     14.06 o
 -11 -12   5      175.23      200.36     15.11 o
 -10 -12   5        3.74       18.63     10.90 o
  -9 -12   5     5277.03     5288.19    127.09 o
  -8 -12   5     1041.14     1033.24     25.62 o
  -7 -12   5      338.78      335.50     10.71 o
  -6 -12   5      317.89      326.20     30.06 o
  -5 -12   5     5504.18     5606.19    120.28 o
  -4 -12   5        0.08        2.81      4.25 o
  -3 -12   5      794.52      727.58     14.84 o
  -2 -12   5        0.15       21.88     18.10 o
  -1 -12   5     8440.71     8220.64    117.16 o
   0 -12   5     1108.13     1064.49     17.85 o
   1 -12   5     3706.50     3627.56     51.92 o
   2 -12   5     2869.39     2915.51     64.40 o
   3 -12   5       34.42       45.58     10.19 o
   4 -12   5     7498.69     7459.47     98.93 o
   5 -12   5       46.21       40.98      5.45 o
   6 -12   5      214.85      205.32      8.51 o
   7 -12   5        2.14       15.40      8.96 o
   8 -12   5      749.01      802.62     37.09 o
   9 -12   5      616.06      652.19     20.75 o
  10 -12   5      874.84      857.05     25.92 o
  11 -12   5      322.76      310.83     26.01 o
  12 -12   5        2.26      -13.36     26.36 o
  13 -12   5      778.35      889.81     57.66 o
  14 -12   5      282.11      325.86     42.53 o
  15 -12   5      280.60      207.40     41.48 o
 -15 -11   5      219.79      229.19     31.99 o
 -14 -11   5      190.71      190.17     27.77 o
 -13 -11   5      251.75      235.16     16.52 o
 -12 -11   5     3120.18     3329.68     93.22 o
 -11 -11   5      226.53      234.81     15.12 o
 -10 -11   5       13.72       27.07      8.79 o
  -9 -11   5       75.93       89.63     10.19 o
  -8 -11   5      763.40      752.43     25.49 o
  -7 -11   5     2549.84     2526.41     42.83 o
  -6 -11   5      200.90      226.23      8.79 o
  -5 -11   5     3506.48     3536.30     55.32 o
  -4 -11   5     1388.72     1280.19     32.36 o
  -3 -11   5        5.81       13.62      7.91 o
  -2 -11   5     2925.83     2976.38     47.13 o
  -1 -11   5      987.62      978.83     18.26 o
   0 -11   5       45.70       46.94      3.83 o
   1 -11   5     3004.24     2907.69     65.11 o
   2 -11   5      283.77      311.64      8.27 o
   3 -11   5     5600.18     5591.16    133.18 o
   4 -11   5       26.21       11.76      7.56 o
   5 -11   5        7.02       19.11      7.91 o
   6 -11   5      167.23      186.55     15.64 o
   7 -11   5      153.94      166.92     11.07 o
   8 -11   5      120.76      137.47      7.00 o
   9 -11   5      102.01      102.71      9.31 o
  10 -11   5     2025.88     2107.32     49.83 o
  11 -11   5     1059.46     1051.40     41.31 o
  12 -11   5      460.32      430.98     34.10 o
  13 -11   5       54.68       34.10     29.88 o
  14 -11   5        0.10        8.44     28.47 o
  15 -11   5      378.59      419.37     46.75 o
 -16 -10   5     1329.25     1211.64     93.53 o
 -15 -10   5       14.57       21.09     27.77 o
 -14 -10   5      100.10      102.29     29.53 o
 -13 -10   5       98.54       98.07     24.96 o
 -12 -10   5      125.52      127.60     11.95 o
 -11 -10   5      312.26      306.53     15.82 o
 -10 -10   5       19.60       21.09      8.44 o
  -9 -10   5      286.36      278.41     10.90 o
  -8 -10   5      156.73      157.82     13.18 o
  -7 -10   5       28.62       48.71      6.85 o
  -6 -10   5      937.28      925.23     14.64 o
  -5 -10   5      724.37      726.72     13.43 o
  -4 -10   5       96.90      112.11      9.67 o
  -3 -10   5     1239.32     1097.79     20.54 o
  -2 -10   5      244.19      242.60      7.50 o
  -1 -10   5      114.69      133.54      5.45 o
   0 -10   5     2608.56     2561.25     36.70 o
   1 -10   5     1002.19     1038.56     18.46 o
   2 -10   5     3446.22     3460.87     51.77 o
   3 -10   5     3785.36     3788.22     55.28 o
   4 -10   5     4628.57     4635.04     63.57 o
   5 -10   5     1104.08     1144.05     21.10 o
   6 -10   5     9549.01     9765.13    193.83 o
   7 -10   5     1124.22     1180.69     21.52 o
   8 -10   5      748.82      785.48     16.35 o
   9 -10   5     1271.14     1323.16     27.72 o
  10 -10   5      220.21      246.02     10.30 o
  11 -10   5     2080.75     2056.49     50.21 o
  12 -10   5        0.53      -14.41     16.17 o
  13 -10   5       42.98        5.98     18.28 o
  14 -10   5       82.88       94.91     23.90 o
  15 -10   5       15.49       27.77     22.85 o
 -16  -9   5      984.31     1025.20     70.67 o
 -15  -9   5      443.37      423.60     37.61 o
 -14  -9   5       59.49       54.13     20.04 o
 -13  -9   5     1284.46     1339.30     65.40 o
 -12  -9   5      131.24      123.38     11.60 o
 -11  -9   5        2.35       17.93      8.44 o
 -10  -9   5       15.74       17.93      7.73 o
  -9  -9   5      924.59      909.94     23.21 o
  -8  -9   5      800.73      822.54     17.28 o
  -7  -9   5     1148.45     1089.72     22.33 o
  -6  -9   5      188.39      160.84     10.72 o
  -5  -9   5     1596.49     1685.44     26.51 o
  -4  -9   5     5151.59     5243.58     69.66 o
  -3  -9   5     3068.26     2974.28     46.75 o
  -2  -9   5        1.18        8.90     11.42 o
  -1  -9   5     4136.25     3794.77     55.58 o
   0  -9   5     2439.74     2406.78     33.55 o
   1  -9   5     1307.69     1425.78     33.94 o
   2  -9   5      330.82      389.35      9.67 o
   3  -9   5        3.91        7.40      2.81 o
   4  -9   5      178.18      189.51     15.64 o
   5  -9   5       58.02       68.94      3.98 o
   6  -9   5     1369.64     1476.81     31.12 o
   7  -9   5      205.93      191.37     10.37 o
   8  -9   5       44.90       53.90     14.06 o
   9  -9   5       22.14       27.64      8.44 o
  10  -9   5       14.08        9.97      7.25 o
  11  -9   5      773.15      772.65     20.45 o
  12  -9   5       30.44       26.05      9.68 o
  13  -9   5       44.52       58.00     21.44 o
  14  -9   5      388.48      410.94     32.69 o
  15  -9   5        3.56       52.02     31.28 o
 -16  -8   5        9.99       28.82     20.04 o
 -15  -8   5      139.56      140.95     26.36 o
 -14  -8   5       24.29       14.06     17.93 o
 -13  -8   5      339.85      311.80     26.72 o
 -12  -8   5       33.07       45.69      8.79 o
 -11  -8   5        2.09        5.98      7.73 o
 -10  -8   5     1626.73     1585.69     36.22 o
  -9  -8   5     1186.11     1261.66     29.19 o
  -8  -8   5     2163.36     2118.47     77.04 o
  -7  -8   5      287.56      304.05     19.16 o
  -6  -8   5      342.26      377.66      8.55 o
  -5  -8   5       13.52       33.01      5.10 o
  -4  -8   5     3045.28     3222.90     45.25 o
  -3  -8   5        6.56       17.01      4.39 o
  -2  -8   5      423.11      538.77     13.01 o
  -1  -8   5      659.07      682.99     11.96 o
   0  -8   5      158.82       96.44      7.56 o
   1  -8   5        0.31       17.25      1.22 o
   2  -8   5      596.76      645.81     11.01 o
   3  -8   5      147.31      156.14      4.23 o
   4  -8   5     2780.71     2626.38     33.83 o
   5  -8   5      469.37      520.67      9.14 o
   6  -8   5      906.03      867.55     13.80 o
   7  -8   5      506.96      533.25     10.46 o
   8  -8   5       21.46       23.75     10.54 o
   9  -8   5     2952.42     3019.72     81.62 o
  10  -8   5     1057.50     1108.71     24.33 o
  11  -8   5      156.37      155.12     11.78 o
  12  -8   5     1208.62     1288.89     59.25 o
  13  -8   5       22.48       -7.23     11.81 o
  14  -8   5      121.12      130.76     24.96 o
  15  -8   5       54.92       52.37     30.93 o
 -16  -7   5      333.44      400.74     45.70 o
 -15  -7   5        1.22      -15.47     27.42 o
 -14  -7   5       15.80       38.66     25.31 o
 -13  -7   5       14.67       13.36     14.41 o
 -12  -7   5      421.82      397.94     15.82 o
 -11  -7   5      118.22       98.42      9.49 o
 -10  -7   5      109.31       99.48      7.73 o
  -9  -7   5      713.66      724.45     43.60 o
  -8  -7   5      611.52      556.78     15.64 o
  -7  -7   5     7693.11     7730.88    286.82 o
  -6  -7   5      113.36      128.49      4.60 o
  -5  -7   5       15.77       29.99      8.08 o
  -4  -7   5    17317.42    17256.26    306.77 o
  -3  -7   5     2271.54     2209.64     30.65 o
  -2  -7   5     9302.53     9729.48    131.69 o
  -1  -7   5      229.02      384.17      7.34 o
   0  -7   5      909.42      911.94     26.73 o
   1  -7   5     1266.95     1642.00     21.62 o
   2  -7   5     2556.27     2665.30     41.36 o
   3  -7   5     6827.17     6918.75     81.93 o
   4  -7   5      178.19      168.49      8.79 o
   5  -7   5     8643.70     8477.97    120.50 o
   6  -7   5      674.03      652.97     20.39 o
   7  -7   5     1442.74     1340.10     41.32 o
   8  -7   5       22.09       21.35      8.79 o
   9  -7   5     1369.89     1339.32     35.34 o
  10  -7   5     2520.52     2526.09     47.88 o
  11  -7   5       33.73       32.45      7.09 o
  12  -7   5     4022.60     4261.26    133.36 o
  13  -7   5      431.96      445.03     18.24 o
  14  -7   5      298.85      291.41     21.09 o
  15  -7   5        8.07       26.71     30.58 o
  16  -7   5     1914.75     2028.36    118.51 o
 -16  -6   5        1.62       -6.33     26.71 o
 -15  -6   5        8.26       27.42     27.42 o
 -14  -6   5     1114.08     1213.71     62.23 o
 -13  -6   5      308.04      290.01     26.36 o
 -12  -6   5      114.36      121.62      9.49 o
 -11  -6   5      328.30      318.13     14.06 o
 -10  -6   5     3894.31     3735.47     76.37 o
  -9  -6   5      113.45      104.17     50.62 o
  -8  -6   5       16.97        7.52      3.80 o
  -7  -6   5     3665.89     3421.12     65.48 o
  -6  -6   5      319.87      303.99      7.91 o
  -5  -6   5     5635.53     5534.18     96.05 o
  -4  -6   5     7592.68     7142.31     93.67 o
  -3  -6   5     8214.26     8455.57    109.52 o
  -2  -6   5     3885.29     3661.26     53.47 o
  -1  -6   5     2621.14     2653.97     71.66 o
   0  -6   5    19129.67    20198.71    263.16 o
   1  -6   5     1943.11     2026.44     23.75 o
   2  -6   5      536.48      560.81      8.16 o
   3  -6   5    26239.09    26222.99    611.48 o
   4  -6   5    10026.15    10027.54    115.30 o
   5  -6   5       25.76       20.42      2.28 o
   6  -6   5     1905.80     1863.49     23.18 o
   7  -6   5     6335.92     6132.38     91.52 o
   8  -6   5      702.58      732.90     14.82 o
   9  -6   5       43.89       48.04      5.84 o
  10  -6   5      172.45      184.37      7.95 o
  11  -6   5     2334.58     2394.46     42.01 o
  12  -6   5      285.73      317.65     21.97 o
  13  -6   5      658.28      668.16     34.10 o
  14  -6   5      136.20      106.51     18.28 o
  15  -6   5      741.69      763.94     58.01 o
  16  -6   5      166.28      236.56     39.02 o
 -17  -5   5        8.69      -26.36     26.36 o
 -16  -5   5      597.85      635.24     56.25 o
 -15  -5   5       37.08       62.57     28.82 o
 -14  -5   5      309.86      320.24     35.15 o
 -13  -5   5        0.71       47.80     16.17 o
 -12  -5   5        0.10        9.84      5.98 o
 -11  -5   5        0.03        3.87      6.68 o
 -10  -5   5      131.06      133.92      8.79 o
  -9  -5   5     1614.64     1552.86     30.63 o
  -8  -5   5     2284.59     2199.35    102.55 o
  -7  -5   5     1367.38     1298.46     68.93 o
  -6  -5   5      120.57      182.25     11.25 o
  -5  -5   5      302.46      356.52     20.21 o
  -4  -5   5       91.23       97.82     13.18 o
  -3  -5   5       41.96       78.87      3.46 o
  -2  -5   5     2174.56     2037.18     27.76 o
  -1  -5   5     1127.09     1382.24     24.10 o
   0  -5   5    12266.23    13052.41    190.34 o
   1  -5   5      872.29     1093.19     16.53 o
   2  -5   5      764.59      784.81     10.51 o
   3  -5   5      228.79      220.13      4.30 o
   4  -5   5    11313.58    11057.35    126.27 o
   5  -5   5     7732.66     7819.82     96.50 o
   6  -5   5     6664.89     6515.21     98.18 o
   7  -5   5     1777.38     1774.35     29.03 o
   8  -5   5      985.91     1054.23     19.37 o
   9  -5   5     1192.44     1129.16     21.61 o
  10  -5   5      882.59      907.57     16.82 o
  11  -5   5      118.10      134.54      8.44 o
  12  -5   5     1642.63     1700.69     35.52 o
  13  -5   5      455.42      498.22     31.11 o
  14  -5   5        0.56       -5.45      9.20 o
  15  -5   5      112.03      126.54     23.55 o
  16  -5   5        3.15       35.15     33.39 o
 -17  -4   5      956.42      843.48     59.24 o
 -16  -4   5      252.84      217.94     37.61 o
 -15  -4   5      219.77      272.42     37.26 o
 -14  -4   5       20.10       37.96     17.22 o
 -13  -4   5     1531.26     1590.13     65.76 o
 -12  -4   5       62.80       43.23      7.38 o
 -11  -4   5      704.10      704.20     23.56 o
 -10  -4   5     2273.48     2156.65     55.23 o
  -9  -4   5      109.46       92.80      6.33 o
  -8  -4   5     2844.45     2641.32     82.52 o
  -7  -4   5     9484.93     9372.63    266.83 o
  -6  -4   5     1239.53     1305.05     21.78 o
  -5  -4   5     1632.89     1628.73     58.58 o
  -4  -4   5      722.77      804.49     39.74 o
  -3  -4   5     8320.57     8900.90    248.90 o
  -2  -4   5     1316.73     1412.29     20.28 o
  -1  -4   5     4017.63     4005.00     93.46 o
   0  -4   5    12254.97    12617.92    184.81 o
   1  -4   5     7493.30     8179.68    110.22 o
   2  -4   5      787.12      818.80     11.08 o
   3  -4   5     3211.93     3457.94     37.85 o
   4  -4   5      580.83      540.99      7.35 o
   5  -4   5      241.26      223.79      4.47 o
   6  -4   5      200.53      218.13     14.06 o
   7  -4   5      165.10      160.94      5.70 o
   8  -4   5     5507.98     5217.12     79.10 o
   9  -4   5       53.13       50.96      4.39 o
  10  -4   5     4403.59     4435.64     63.09 o
  11  -4   5     2787.79     2870.61     64.03 o
  12  -4   5      190.76      210.00     18.10 o
  13  -4   5     1975.34     2009.93     90.21 o
  14  -4   5       10.34        5.33      9.52 o
  15  -4   5       71.98       78.38     14.41 o
  16  -4   5      186.57      188.76     37.61 o
 -17  -3   5      114.72       97.49     25.51 o
 -16  -3   5      110.44      137.62     40.95 o
 -15  -3   5      318.11      305.47     37.26 o
 -14  -3   5        8.32       37.26     20.04 o
 -13  -3   5       71.73       27.42     21.44 o
 -12  -3   5      489.35      498.49     29.88 o
 -11  -3   5      182.56      175.41      9.49 o
 -10  -3   5        1.62       -0.70      5.27 o
  -9  -3   5      325.14      336.07     13.01 o
  -8  -3   5      549.30      581.62     14.42 o
  -7  -3   5       42.89       70.62      5.24 o
  -6  -3   5       68.61       65.58      3.80 o
  -5  -3   5     2961.29     2807.88    104.75 o
  -4  -3   5     1882.44     2158.32     58.95 o
  -3  -3   5      660.64      611.42     12.31 o
  -2  -3   5     1702.38     1846.78     30.10 o
  -1  -3   5      866.01      896.98     16.71 o
   0  -3   5    20332.33    21844.36    310.42 o
   1  -3   5      166.08      168.23      5.62 o
   2  -3   5     2138.80     2043.22     38.73 o
   3  -3   5     1912.09     1925.80     23.05 o
   4  -3   5     3067.56     3097.31     39.44 o
   5  -3   5      110.50      103.81      5.98 o
   6  -3   5      262.73      231.98     10.37 o
   7  -3   5      556.03      559.48     12.99 o
   8  -3   5        9.80       19.76      4.75 o
   9  -3   5     1685.32     1796.82     30.75 o
  10  -3   5     2554.86     2527.76     71.06 o
  11  -3   5     3140.87     3262.95    143.72 o
  12  -3   5        2.47       20.52      8.94 o
  13  -3   5      157.79      147.44     11.26 o
  14  -3   5     2885.55     3015.30    127.51 o
  15  -3   5      202.91      206.46     43.94 o
  16  -3   5     1027.76     1125.77     55.20 o
 -17  -2   5        0.01       86.12     35.15 o
 -16  -2   5      367.30      312.93     27.96 o
 -15  -2   5       86.14       36.86     15.63 o
 -14  -2   5       31.98       -9.49     23.90 o
 -13  -2   5      365.15      362.78     28.47 o
 -12  -2   5     1329.16     1362.93     60.83 o
 -11  -2   5      869.60      815.34     24.96 o
 -10  -2   5     1585.09     1482.35     38.33 o
  -9  -2   5     1294.60     1216.75     29.19 o
  -8  -2   5     3118.07     3109.07     56.31 o
  -7  -2   5     1549.10     1557.11     30.76 o
  -6  -2   5     6174.16     6338.77    148.45 o
  -5  -2   5     4351.90     4664.88    116.82 o
  -4  -2   5     8981.43     8919.45    152.59 o
  -3  -2   5       40.93       49.93     13.18 o
  -2  -2   5    29538.98    29202.63    677.28 o
  -1  -2   5       25.41       38.67      7.03 o
   0  -2   5    48600.77    49537.47   1127.63 o
   1  -2   5      449.40      497.85      7.33 o
   2  -2   5    30330.27    31122.03    564.91 o
   3  -2   5     3283.29     3407.88     36.58 o
   4  -2   5     8814.99     9102.73    105.28 o
   5  -2   5     5053.92     4790.40     52.34 o
   6  -2   5     1190.90     1217.43     28.14 o
   7  -2   5       58.99       96.97     10.90 o
   8  -2   5      938.75      830.82     29.36 o
   9  -2   5      328.68      329.23     10.02 o
  10  -2   5       21.06       27.07      7.38 o
  11  -2   5      854.25      860.68     23.91 o
  12  -2   5      377.89      413.05     18.63 o
  13  -2   5        6.65       -3.37      7.28 o
  14  -2   5      630.31      662.93     46.93 o
  15  -2   5      590.96      622.65     90.35 o
  16  -2   5       67.95       88.23     24.96 o
 -17  -1   5      987.90     1016.06     64.69 o
 -16  -1   5      140.87      150.20     23.20 o
 -15  -1   5      135.41      114.10     18.26 o
 -14  -1   5     2884.09     3129.31    130.15 o
 -13  -1   5      207.64      189.47     24.25 o
 -12  -1   5     1244.67     1144.89     57.67 o
 -11  -1   5       43.71       29.17      5.62 o
 -10  -1   5      368.14      313.22     13.01 o
  -9  -1   5       25.41       39.37      5.98 o
  -8  -1   5     1870.14     1824.39     61.91 o
  -7  -1   5     1818.49     1782.58     65.96 o
  -6  -1   5     6706.62     6953.60    251.84 o
  -5  -1   5     6985.02     7419.41    314.31 o
  -4  -1   5     2960.76     2966.93    143.18 o
  -3  -1   5     5651.55     5801.21     84.05 o
  -2  -1   5      286.90      303.66     18.28 o
  -1  -1   5      834.42      816.42     25.68 o
   0  -1   5     3049.98     3101.59     58.72 o
   1  -1   5     1277.02     1140.17     13.88 o
   2  -1   5     6906.88     7064.79     73.94 o
   3  -1   5     5826.34     5963.80     62.36 o
   4  -1   5     5106.15     5159.36     70.52 o
   5  -1   5    11544.48    11574.67    141.58 o
   6  -1   5       51.28      138.94      5.65 o
   7  -1   5      298.90      357.73      8.08 o
   8  -1   5        4.63       18.73      3.77 o
   9  -1   5      715.26      812.95     40.61 o
  10  -1   5       16.63       60.46      9.14 o
  11  -1   5      555.88      515.38     17.23 o
  12  -1   5       14.19       33.74     10.90 o
  13  -1   5      738.07      776.25     26.37 o
  14  -1   5      706.77      761.21     24.06 o
  15  -1   5      682.18      699.29    123.40 o
  16  -1   5      135.34      109.32     21.79 o
 -17   0   5      324.31      290.01     43.94 o
 -16   0   5       11.23       68.89     30.58 o
 -15   0   5       32.53       44.60     16.13 o
 -14   0   5      796.14      880.29     56.08 o
 -13   0   5      298.06      308.85     39.72 o
 -12   0   5      332.09      291.07     31.99 o
 -11   0   5       79.12       69.95      6.33 o
 -10   0   5      227.07      221.81      9.84 o
  -9   0   5     1875.29     1943.02     40.45 o
  -8   0   5     1049.33     1038.89     21.09 o
  -7   0   5       48.69       45.44      7.91 o
  -6   0   5       99.43       95.64      5.98 o
  -5   0   5     3078.59     3278.50    133.46 o
  -4   0   5     1555.51     1625.08     62.99 o
  -3   0   5     8484.69     8147.99    313.79 o
  -2   0   5      887.79      961.88     26.38 o
  -1   0   5      959.81      891.75     27.27 o
   0   0   5        5.57       15.32      1.76 o
   1   0   5     5810.99     5853.51     83.78 o
   2   0   5     2501.26     2503.09     27.67 o
   3   0   5      238.09      271.29      6.86 o
   4   0   5     4093.06     4040.68     42.96 o
   5   0   5     1811.62     1797.45     21.74 o
   6   0   5      794.48      756.60      9.61 o
   7   0   5      619.09      662.79     16.52 o
   8   0   5      723.46      715.00     54.32 o
   9   0   5      659.05      642.90     30.76 o
  10   0   5      959.18      901.86     23.91 o
  11   0   5       28.55       25.66      9.84 o
  12   0   5      281.68      245.36     13.36 o
  13   0   5       88.77       69.60     10.55 o
  14   0   5       12.69       31.63     13.71 o
  15   0   5       89.93       95.12     17.05 o
  16   0   5      678.13      643.48     33.05 o
 -17   1   5      174.98      142.71     28.82 o
 -16   1   5      586.22      597.98     50.27 o
 -15   1   5       89.82       42.53     28.47 o
 -14   1   5     1075.21     1120.28     41.35 o
 -13   1   5      352.10      391.43     23.61 o
 -12   1   5       66.13      105.29     15.90 o
 -11   1   5       59.27       67.49      5.62 o
 -10   1   5      389.36      362.44     13.01 o
  -9   1   5     1449.57     1490.44     33.76 o
  -8   1   5     3718.19     3914.28     65.11 o
  -7   1   5     1183.29     1170.06     20.17 o
  -6   1   5     4457.15     4638.47    268.99 o
  -5   1   5     1883.17     1834.99     98.18 o
  -4   1   5      283.47      267.63     19.86 o
  -3   1   5       12.97       52.21      3.85 o
  -2   1   5     5029.97     5038.12    150.63 o
  -1   1   5     6199.69     6060.48     89.51 o
   0   1   5     3387.39     3128.22     42.00 o
   1   1   5       29.83       51.74      3.34 o
   2   1   5     7393.87     7207.42     85.26 o
   3   1   5     1208.04     1158.48     15.02 o
   4   1   5     2934.72     3015.53     35.10 o
   5   1   5       16.65       94.02      4.04 o
   6   1   5    11725.94    11201.25    150.91 o
   7   1   5        9.98       25.45      3.34 o
   8   1   5     3786.38     3677.88    158.05 o
   9   1   5     4329.62     4100.35     82.73 o
  10   1   5     5358.31     5031.50    101.05 o
  11   1   5     2819.65     2840.37     62.27 o
  12   1   5     2424.21     2441.75     57.33 o
  13   1   5      186.48      207.39     16.52 o
  14   1   5      257.71      269.26     20.39 o
  15   1   5       15.45       17.22     16.52 o
  16   1   5       34.63       50.45     17.06 o
 -17   2   5      147.26      114.94     37.26 o
 -16   2   5        0.43      -13.71     19.68 o
 -15   2   5       11.20       12.65     28.82 o
 -14   2   5       97.79       74.87     21.44 o
 -13   2   5       83.58       78.29     15.10 o
 -12   2   5      772.25      764.24     31.14 o
 -11   2   5     4841.33     4786.50     95.27 o
 -10   2   5       13.63       21.29      4.03 o
  -9   2   5     1446.54     1541.12     42.91 o
  -8   2   5      647.52      617.23     24.61 o
  -7   2   5     9774.32     9900.34    125.15 o
  -6   2   5      280.22      274.94      6.89 o
  -5   2   5    15954.92    16364.44    201.55 o
  -4   2   5    12322.62    12022.26    158.89 o
  -3   2   5    11019.43    10876.75    169.30 o
  -2   2   5     3820.87     4178.23     61.48 o
  -1   2   5     1502.50     1489.65     26.40 o
   0   2   5    48936.22    48600.73   1103.69 o
   1   2   5      194.05      195.81      4.92 o
   2   2   5    18631.93    19075.62    201.17 o
   3   2   5     2160.49     2094.58     25.33 o
   4   2   5        1.37       19.71      2.99 o
   5   2   5     1620.45     1651.58     51.01 o
   6   2   5      229.72      251.18      5.27 o
   7   2   5     9379.90     9248.78    209.07 o
   8   2   5      697.91      635.59     20.39 o
   9   2   5      723.21      679.61     20.04 o
  10   2   5     2918.75     2794.17     60.16 o
  11   2   5      229.76      200.01     11.25 o
  12   2   5      584.76      530.14     20.39 o
  13   2   5      313.50      291.76     17.93 o
  14   2   5      885.57      946.44     39.38 o
  15   2   5       64.49       78.38     17.57 o
  16   2   5       30.61       18.60     18.45 o
 -17   3   5      365.00      274.54     34.80 o
 -16   3   5      123.14      110.02     36.56 o
 -15   3   5       35.95       62.57     21.79 o
 -14   3   5      321.64      312.15     24.96 o
 -13   3   5      676.42      618.04     38.32 o
 -12   3   5      414.39      368.06     34.80 o
 -11   3   5     1135.14     1064.21     71.91 o
 -10   3   5      817.51      795.49     45.00 o
  -9   3   5     4558.62     4685.52    268.29 o
  -8   3   5        0.07        3.72      5.62 o
  -7   3   5      165.21      163.70      6.85 o
  -6   3   5     1774.47     2002.87     41.87 o
  -5   3   5      347.28      342.86      8.19 o
  -4   3   5      434.57      364.55      6.93 o
  -3   3   5      165.23      190.96      4.92 o
  -2   3   5     4483.12     4428.64     63.49 o
  -1   3   5       11.29       20.21      2.85 o
   0   3   5    36117.52    36846.67    791.06 o
   1   3   5      100.99      133.73      3.69 o
   2   3   5        1.39       13.01      1.93 o
   3   3   5     2079.21     1910.02     37.66 o
   4   3   5        3.10        8.37      2.35 o
   5   3   5     1286.06     1327.72     17.06 o
   6   3   5      835.73      834.17     20.75 o
   7   3   5     3607.59     3736.59    113.00 o
   8   3   5      378.74      415.94     14.94 o
   9   3   5     1058.41      997.90     25.32 o
  10   3   5      158.61      172.59     11.60 o
  11   3   5      383.86      381.41     16.17 o
  12   3   5      371.02      350.48     17.22 o
  13   3   5     2674.07     2838.59     84.77 o
  14   3   5      459.51      492.85     25.66 o
  15   3   5     1352.30     1666.99     72.43 o
  16   3   5      866.76      917.59     49.22 o
 -17   4   5       24.07      -28.82     32.69 o
 -16   4   5      620.25      695.71     55.54 o
 -15   4   5        1.44      -18.98     21.09 o
 -14   4   5     2537.51     2768.48    125.22 o
 -13   4   5        0.90      -10.54     22.85 o
 -12   4   5       23.98       29.51     12.05 o
 -11   4   5       44.12       29.17     11.60 o
 -10   4   5      945.71      926.14     52.57 o
  -9   4   5     2300.13     2277.61     90.76 o
  -8   4   5      114.05      108.43      5.27 o
  -7   4   5     2752.23     2719.89     46.63 o
  -6   4   5      518.41      510.55     23.73 o
  -5   4   5      485.47      543.87     10.80 o
  -4   4   5        1.58        6.86      2.48 o
  -3   4   5       82.28      184.36      4.52 o
  -2   4   5     8696.21     8792.80    120.97 o
  -1   4   5        1.88       25.62      5.98 o
   0   4   5     5309.42     5219.60     74.74 o
   1   4   5        0.89       23.90      2.46 o
   2   4   5      725.01      700.34     12.31 o
   3   4   5    24058.10    23589.62    308.45 o
   4   4   5     2845.02     2700.06     70.94 o
   5   4   5     1741.93     1736.77     70.71 o
   6   4   5       14.05       15.28      2.60 o
   7   4   5     9659.17     9241.12    227.59 o
   8   4   5     3687.78     3601.05     53.98 o
   9   4   5     1099.44     1003.53     20.39 o
  10   4   5      223.77      253.44     16.17 o
  11   4   5      517.55      495.68     21.09 o
  12   4   5      321.08      322.70     21.44 o
  13   4   5       29.72       14.06     13.36 o
  14   4   5       81.69       87.17     19.68 o
  15   4   5       62.29       75.22     15.82 o
  16   4   5      175.83      169.78     25.31 o
 -17   5   5        0.05      -34.09     34.09 o
 -16   5   5      391.04      409.88     38.67 o
 -15   5   5      303.88      314.61     20.74 o
 -14   5   5      556.40      570.21     43.59 o
 -13   5   5      501.98      505.87     33.75 o
 -12   5   5      583.28      624.34     25.09 o
 -11   5   5      792.88      850.70     29.46 o
 -10   5   5       40.79       56.86     24.25 o
  -9   5   5      140.51      134.34      6.78 o
  -8   5   5       71.70       73.82     11.95 o
  -7   5   5      227.95      230.64     10.19 o
  -6   5   5      472.40      486.36     18.63 o
  -5   5   5      514.75      541.42     11.31 o
  -4   5   5      844.23      905.08     38.68 o
  -3   5   5     1773.09     1922.28     36.25 o
  -2   5   5     2013.71     1865.80     41.54 o
  -1   5   5     1730.91     1922.61     31.10 o
   0   5   5    26194.93    26372.32    382.30 o
   1   5   5      522.55      420.15     12.13 o
   2   5   5     6819.55     6228.90     98.32 o
   3   5   5      881.41      875.41     17.58 o
   4   5   5      121.11      102.79      3.87 o
   5   5   5     5039.56     5107.42    198.19 o
   6   5   5     2237.96     2239.46    100.62 o
   7   5   5      845.05      748.31     23.56 o
   8   5   5     3673.35     3556.88    141.13 o
   9   5   5      110.24      111.08      6.33 o
  10   5   5     3478.12     3242.51     84.80 o
  11   5   5       22.42       -6.33     10.54 o
  12   5   5       83.42       82.25     13.36 o
  13   5   5      222.58      253.44     17.93 o
  14   5   5      730.58      807.18     41.48 o
  15   5   5      255.97      293.52     22.50 o
  16   5   5      302.76      271.37     29.53 o
 -17   6   5      254.75      124.44     38.67 o
 -16   6   5      248.93      199.66     18.28 o
 -15   6   5      555.77      509.39     27.77 o
 -14   6   5      115.42      127.60     15.47 o
 -13   6   5      144.20      154.38     27.94 o
 -12   6   5     1243.73     1276.16     42.75 o
 -11   6   5      234.64      246.58     15.86 o
 -10   6   5      253.66      245.91     17.75 o
  -9   6   5     2158.75     2143.01    109.57 o
  -8   6   5     3104.07     3002.09    177.36 o
  -7   6   5     2369.78     2337.23     76.53 o
  -6   6   5      584.92      574.56     15.47 o
  -5   6   5     6165.20     5811.38     97.14 o
  -4   6   5    18804.71    18686.83    579.75 o
  -3   6   5     1700.67     1689.57     43.63 o
  -2   6   5     1761.30     1570.77     33.96 o
  -1   6   5       63.21      112.68      6.50 o
   0   6   5    11639.89    11771.75    144.92 o
   1   6   5     1140.53     1043.39     26.56 o
   2   6   5      210.03      233.34      4.74 o
   3   6   5    16271.62    15744.54    245.22 o
   4   6   5      914.62      852.83     22.15 o
   5   6   5     1132.31     1143.59     66.47 o
   6   6   5      855.76      904.59     33.58 o
   7   6   5     5052.47     4864.47     72.26 o
   8   6   5     1460.37     1372.24     30.07 o
   9   6   5      500.98      467.56     13.71 o
  10   6   5       47.16       46.40      9.84 o
  11   6   5      454.36      422.55     19.33 o
  12   6   5       66.45       60.46     14.41 o
  13   6   5        1.21      -12.65     14.06 o
  14   6   5      528.52      540.32     31.99 o
  15   6   5      161.55      157.12     21.44 o
  16   6   5       27.71      -29.17     35.15 o
 -16   7   5      255.92      166.27     22.15 o
 -15   7   5       63.22      100.88     18.63 o
 -14   7   5      613.05      586.39     27.42 o
 -13   7   5       18.36       45.11     11.11 o
 -12   7   5        7.31       -5.70     28.82 o
 -11   7   5     1218.60     1282.22     43.06 o
 -10   7   5      840.70      938.27     45.00 o
  -9   7   5     3509.12     3471.53    144.11 o
  -8   7   5     1190.14     1084.94     62.59 o
  -7   7   5      603.10      648.52     25.67 o
  -6   7   5    10439.56    10000.61    278.06 o
  -5   7   5     1007.04      989.83     27.25 o
  -4   7   5      706.59      666.98     21.62 o
  -3   7   5     2875.95     2837.56     98.75 o
  -2   7   5      792.35      904.01     22.33 o
  -1   7   5      462.40      568.52     15.12 o
   0   7   5      678.59      663.56     11.65 o
   1   7   5     2128.41     1873.63     27.46 o
   2   7   5      882.52      940.77     13.54 o
   3   7   5     3671.70     3461.14     41.50 o
   4   7   5     2003.80     1891.51     47.85 o
   5   7   5      279.58      283.08     14.94 o
   6   7   5      967.44      896.70     17.67 o
   7   7   5      126.57      122.27      7.03 o
   8   7   5     2745.12     2748.38     50.97 o
   9   7   5        4.15       10.90      5.62 o
  10   7   5      285.92      273.84     10.19 o
  11   7   5       22.05       19.68     11.60 o
  12   7   5      961.20      980.92     35.51 o
  13   7   5      471.11      479.50     27.42 o
  14   7   5      193.07      184.19     23.55 o
  15   7   5      681.92      701.70     38.67 o
 -16   8   5       69.75       67.84     19.33 o
 -15   8   5        2.13       16.52     17.57 o
 -14   8   5      213.16      216.63     15.85 o
 -13   8   5      650.70      676.89     23.47 o
 -12   8   5        0.70       14.68     10.53 o
 -11   8   5       49.43       52.79      9.54 o
 -10   8   5     2686.57     2738.75    166.22 o
  -9   8   5      436.26      462.47     14.46 o
  -8   8   5       71.84       39.29      7.00 o
  -7   8   5    10104.96    10341.37    379.87 o
  -6   8   5      911.75      927.13     18.27 o
  -5   8   5       13.72       24.11      3.98 o
  -4   8   5     1731.51     1673.45     86.19 o
  -3   8   5      497.00      475.01     22.15 o
  -2   8   5     1944.50     1525.69     25.83 o
  -1   8   5     9239.27     8906.00    194.14 o
   0   8   5     7876.58     8122.80    112.51 o
   1   8   5     1434.85     1366.73     37.99 o
   2   8   5     6550.48     6377.83    110.57 o
   3   8   5       13.89       18.41      6.85 o
   4   8   5       33.08       40.12      4.39 o
   5   8   5      139.80      150.18      5.66 o
   6   8   5      461.44      417.76     22.50 o
   7   8   5       25.04       25.78      8.96 o
   8   8   5      155.86      136.04      8.44 o
   9   8   5       19.36       14.76      6.68 o
  10   8   5        0.42        1.05      5.27 o
  11   8   5     3027.80     3066.94     82.32 o
  12   8   5      540.18      534.70     25.66 o
  13   8   5      162.34      168.72     17.22 o
  14   8   5       87.20       81.90     21.09 o
  15   8   5      288.45      295.63     24.96 o
 -16   9   5      119.89       74.87     16.52 o
 -15   9   5        0.30       26.01     13.71 o
 -14   9   5      444.11      449.96     25.31 o
 -13   9   5      721.43      728.31     84.90 o
 -12   9   5        0.56       -3.27      8.95 o
 -11   9   5      309.97      290.48     11.42 o
 -10   9   5      574.79      590.10     15.67 o
  -9   9   5      579.54      595.19     17.93 o
  -8   9   5      924.24      905.41     59.42 o
  -7   9   5      655.19      666.11     24.96 o
  -6   9   5       70.25       53.15      9.14 o
  -5   9   5     3028.71     3003.08    136.56 o
  -4   9   5     2598.15     2532.02     61.58 o
  -3   9   5       66.65       97.72      7.21 o
  -2   9   5      248.14      228.21      8.09 o
  -1   9   5     1369.06     1318.75     21.99 o
   0   9   5      504.42      544.42     11.53 o
   1   9   5     1218.28     1212.64     38.16 o
   2   9   5     6853.21     6550.40    131.89 o
   3   9   5     6164.69     5774.47    103.80 o
   4   9   5     1054.97     1023.42     16.82 o
   5   9   5     9995.66     9874.50    292.72 o
   6   9   5     3507.81     3299.68    208.35 o
   7   9   5      232.66      156.58     10.90 o
   8   9   5      503.73      493.93     15.47 o
   9   9   5      276.35      266.81     11.95 o
  10   9   5      709.61      707.00     20.39 o
  11   9   5     1108.40     1145.52     38.32 o
  12   9   5      437.67      469.65     24.61 o
  13   9   5      344.64      336.06     22.50 o
  14   9   5      368.53      404.61     28.83 o
  15   9   5      298.78      301.60     25.31 o
 -16  10   5       28.89       49.21     19.33 o
 -15  10   5      633.04      563.18     34.10 o
 -14  10   5      272.44      210.56     16.52 o
 -13  10   5       27.33       34.39     15.29 o
 -12  10   5      120.68      116.41     13.77 o
 -11  10   5        6.79       11.83     18.45 o
 -10  10   5       25.98       19.45      7.03 o
  -9  10   5     3696.98     3736.35    290.50 o
  -8  10   5     3294.12     3388.97    258.99 o
  -7  10   5       15.51       45.73      4.73 o
  -6  10   5     1502.79     1562.29     51.00 o
  -5  10   5       27.86       39.95      5.62 o
  -4  10   5      568.85      598.70     22.33 o
  -3  10   5      149.79      160.22      6.46 o
  -2  10   5       23.10       26.25     14.24 o
  -1  10   5      294.01      313.45     12.66 o
   0  10   5     5450.45     5181.39     75.36 o
   1  10   5       48.31       36.29      4.02 o
   2  10   5       54.81       52.17      4.92 o
   3  10   5    10655.32     9960.32    212.56 o
   4  10   5     3142.37     3038.16     43.62 o
   5  10   5       17.91       14.89      4.92 o
   6  10   5       49.50       62.24      5.45 o
   7  10   5     2274.49     2191.18     40.76 o
   8  10   5     1669.41     1650.79     38.33 o
   9  10   5      459.63      403.57     14.76 o
  10  10   5     2033.19     2060.25     47.13 o
  11  10   5     2822.23     2988.60     89.70 o
  12  10   5      109.87       90.69     15.82 o
  13  10   5     1772.45     1938.66     63.30 o
  14  10   5       85.52       97.01     18.98 o
  15  10   5       11.22      -15.11     15.11 o
 -16  11   5        5.89       14.06     16.52 o
 -15  11   5        2.13       28.12     19.68 o
 -14  11   5      337.38      341.33     21.44 o
 -13  11   5       12.02       40.07     15.47 o
 -12  11   5       79.99       76.81     11.91 o
 -11  11   5     1891.85     1842.01    112.01 o
 -10  11   5      143.18      147.45      8.68 o
  -9  11   5     1262.71     1227.32     61.01 o
  -8  11   5        3.52        0.19      5.74 o
  -7  11   5     2547.94     2548.02     91.12 o
  -6  11   5     6567.22     6547.37    396.39 o
  -5  11   5     1724.45     1710.21     99.72 o
  -4  11   5      589.59      556.91     48.17 o
  -3  11   5       45.80       41.09     11.95 o
  -2  11   5     7674.84     7485.79    227.47 o
  -1  11   5      296.14      259.45     10.90 o
   0  11   5     1806.30     1700.46     54.00 o
   1  11   5     1306.01     1174.66     18.16 o
   2  11   5       92.39       87.18      5.03 o
   3  11   5      691.90      691.23     12.51 o
   4  11   5        2.82        4.09      4.23 o
   5  11   5      348.87      362.62      9.30 o
   6  11   5      778.20      697.91     17.93 o
   7  11   5     1586.68     1540.22     79.13 o
   8  11   5     5653.90     5587.95    113.38 o
   9  11   5      988.46     1036.86     28.13 o
  10  11   5        0.03        0.70      7.38 o
  11  11   5       34.48       42.88     12.65 o
  12  11   5     2006.86     2206.42     71.74 o
  13  11   5        0.05        7.73     19.68 o
  14  11   5       36.99       64.68     18.98 o
 -15  12   5       48.26        5.62     15.82 o
 -14  12   5      774.58      788.20     40.43 o
 -13  12   5     1004.62     1048.08     39.38 o
 -12  12   5       79.48       63.62     15.82 o
 -11  12   5       41.14       60.79      7.92 o
 -10  12   5       12.80       -6.76      7.56 o
  -9  12   5      105.69      119.86     14.06 o
  -8  12   5     1883.39     1739.56    111.14 o
  -7  12   5      408.02      433.69     26.54 o
  -6  12   5     5987.77     5819.12    108.84 o
  -5  12   5     7847.68     7948.32    437.29 o
  -4  12   5       11.69       12.65     11.60 o
  -3  12   5       43.43       47.76      7.03 o
  -2  12   5     1976.55     1855.09     32.01 o
  -1  12   5      582.87      511.82     18.46 o
   0  12   5      892.35      796.57     20.75 o
   1  12   5     1810.15     1638.60     24.86 o
   2  12   5      340.95      344.14      8.21 o
   3  12   5      332.21      299.58      8.00 o
   4  12   5      344.13      361.16     14.41 o
   5  12   5      544.21      573.22     12.48 o
   6  12   5     1019.41     1003.77     34.11 o
   7  12   5      114.56       99.80      7.93 o
   8  12   5      320.00      286.85     12.65 o
   9  12   5      248.26      221.81     11.60 o
  10  12   5     1303.47     1308.73     34.81 o
  11  12   5      405.18      375.08     15.82 o
  12  12   5     1308.25     1437.74     52.04 o
  13  12   5      384.46      422.89     27.42 o
  14  12   5      337.57      352.23     29.88 o
 -15  13   5       14.87        3.16     16.17 o
 -14  13   5       61.10       81.20     20.39 o
 -13  13   5       25.60        4.22     14.06 o
 -12  13   5      147.67      165.56     20.39 o
 -11  13   5     1345.52     1293.42     58.72 o
 -10  13   5     1240.36     1268.69     75.25 o
  -9  13   5      239.97      238.50     21.79 o
  -8  13   5      505.45      538.74     49.22 o
  -7  13   5      583.92      594.37     45.18 o
  -6  13   5     2607.49     2621.00    111.70 o
  -5  13   5       41.59       26.75      5.62 o
  -4  13   5     2553.87     2553.01     85.67 o
  -3  13   5     7228.64     6570.13     99.16 o
  -2  13   5       19.26       27.57      6.24 o
  -1  13   5        0.12        1.71     13.01 o
   0  13   5      433.54      461.87     12.17 o
   1  13   5      111.07      124.82     26.01 o
   2  13   5      142.26      156.09     11.95 o
   3  13   5     3348.88     3311.46     61.23 o
   4  13   5       75.58       59.45      5.24 o
   5  13   5      542.80      573.83     13.04 o
   6  13   5      222.67      237.88     10.55 o
   7  13   5      740.98      729.16     19.34 o
   8  13   5      969.75      903.95     26.02 o
   9  13   5      269.62      273.13     13.36 o
  10  13   5        0.19       -4.22      7.73 o
  11  13   5      123.54      107.91     10.55 o
  12  13   5       18.93       31.63     13.36 o
  13  13   5       35.16        8.44     17.22 o
  14  13   5      209.45      177.86     20.74 o
 -15  14   5      249.32      231.30     23.90 o
 -14  14   5      114.84      122.67     19.33 o
 -13  14   5      152.66      178.57     20.04 o
 -12  14   5      186.78      217.94     21.09 o
 -11  14   5     1379.24     1340.74     46.41 o
 -10  14   5      264.86      246.92     14.78 o
  -9  14   5      229.45      231.54     10.64 o
  -8  14   5      747.92      762.95     36.92 o
  -7  14   5     1515.39     1496.22     68.40 o
  -6  14   5      472.76      471.91     11.91 o
  -5  14   5       69.35       67.85      6.55 o
  -4  14   5     4498.42     4393.69     69.78 o
  -3  14   5      101.52       64.55     13.18 o
  -2  14   5     6015.11     5831.32     89.08 o
  -1  14   5     3200.60     2896.02    143.40 o
   0  14   5    10360.32     9908.84    129.74 o
   1  14   5      105.99      104.37     21.09 o
   2  14   5      893.63      930.81     19.51 o
   3  14   5     1888.10     1844.47     27.87 o
   4  14   5     1669.35     1692.88     29.08 o
   5  14   5       26.63       21.86      8.79 o
   6  14   5      835.42      799.18     23.38 o
   7  14   5      716.47      662.71     20.39 o
   8  14   5      385.23      404.97     16.87 o
   9  14   5      585.70      607.13     21.44 o
  10  14   5     2315.10     2345.56     57.33 o
  11  14   5        7.06        8.79      9.49 o
  12  14   5       65.29       80.14     15.82 o
  13  14   5       82.57       89.98     20.04 o
 -14  15   5      337.68      303.01     28.82 o
 -13  15   5        0.75       28.12     20.39 o
 -12  15   5        9.66       33.39     14.41 o
 -11  15   5       40.70       26.36     18.28 o
 -10  15   5     1532.32     1465.89     58.90 o
  -9  15   5     3590.61     3527.06     77.51 o
  -8  15   5      846.99      900.69     34.10 o
  -7  15   5     1269.04     1290.63     79.29 o
  -6  15   5      129.83      121.35     11.78 o
  -5  15   5      248.88      273.77     23.02 o
  -4  15   5        0.31       -5.72      5.72 o
  -3  15   5       40.05       23.85      8.26 o
  -2  15   5      137.60      156.85     27.42 o
  -1  15   5     1104.75     1084.53     22.74 o
   0  15   5     1005.48     1009.25     17.79 o
   1  15   5      253.11      283.92      8.07 o
   2  15   5      467.75      475.23     31.11 o
   3  15   5      306.45      325.54      8.61 o
   4  15   5     1069.80     1116.94     44.83 o
   5  15   5      789.14      783.15     23.73 o
   6  15   5       46.27       48.77     11.78 o
   7  15   5     2056.06     2085.25     47.13 o
   8  15   5     1634.99     1645.74     41.14 o
   9  15   5     3003.98     3075.25     72.82 o
  10  15   5      393.21      388.44     17.93 o
  11  15   5       43.25       53.08     11.60 o
  12  15   5      271.42      280.51     26.36 o
  13  15   5      601.29      602.90     36.91 o
 -14  16   5       88.23       69.25     26.71 o
 -13  16   5       19.80        9.14     20.04 o
 -12  16   5        0.44      -10.19     14.76 o
 -11  16   5       83.06       72.76     20.39 o
 -10  16   5        3.20        1.72     17.05 o
  -9  16   5      139.51      102.29     12.83 o
  -8  16   5     1328.54     1329.32     36.58 o
  -7  16   5       23.56       21.59     23.90 o
  -6  16   5      194.22      204.46     18.10 o
  -5  16   5      543.12      526.00     27.25 o
  -4  16   5     1498.11     1495.40     27.38 o
  -3  16   5       15.25       20.50      7.60 o
  -2  16   5     1246.68     1260.24     26.72 o
  -1  16   5      123.96      118.43     14.41 o
   0  16   5      844.73      846.25     16.00 o
   1  16   5      123.93      107.62     14.24 o
   2  16   5      202.66      204.00      7.35 o
   3  16   5      602.92      576.50     12.72 o
   4  16   5      231.06      198.12     17.05 o
   5  16   5        4.45        3.77     12.13 o
   6  16   5      537.84      535.15     15.48 o
   7  16   5        2.26       -2.11      9.14 o
   8  16   5      740.51      735.83     23.55 o
   9  16   5     1138.32     1250.64     36.92 o
  10  16   5        2.53       18.98     11.95 o
  11  16   5      132.04      109.32     13.36 o
  12  16   5      139.20      113.89     21.44 o
  13  16   5      378.49      341.68     34.45 o
 -13  17   5      396.50      308.29     23.90 o
 -12  17   5        0.07        2.81     17.93 o
 -11  17   5     3940.38     4172.22    120.68 o
 -10  17   5       42.01       53.78     11.43 o
  -9  17   5     1869.94     1951.01     52.27 o
  -8  17   5       23.17       21.62     11.14 o
  -7  17   5      972.55      942.56     28.72 o
  -6  17   5        4.79       16.92      9.49 o
  -5  17   5       37.56       39.92     19.51 o
  -4  17   5     5379.34     5566.70    152.98 o
  -3  17   5      118.46      143.86      8.82 o
  -2  17   5     2634.92     2573.83     51.54 o
  -1  17   5     1158.23     1155.35     25.13 o
   0  17   5     1110.84     1103.79     43.42 o
   1  17   5     1833.00     1788.32     28.64 o
   2  17   5      243.04      238.27      8.54 o
   3  17   5     1435.63     1429.37     25.24 o
   4  17   5      336.22      333.40     10.55 o
   5  17   5     1945.83     2047.10    155.98 o
   6  17   5      587.33      590.22     25.31 o
   7  17   5      124.86      116.00     11.60 o
   8  17   5      127.77      127.25     11.95 o
   9  17   5        1.63        4.22     11.60 o
  10  17   5      110.59      104.75     12.65 o
  11  17   5      495.07      496.02     23.20 o
  12  17   5       62.83       57.29     19.33 o
 -13  18   5     1570.40     1455.04     64.00 o
 -12  18   5        1.53       18.63     16.87 o
 -11  18   5      568.42      539.62     32.34 o
 -10  18   5       57.71       39.44     12.41 o
  -9  18   5      779.58      774.28     26.65 o
  -8  18   5        1.86       -7.68     15.11 o
  -7  18   5       58.23       72.04     12.51 o
  -6  18   5      676.28      676.23     20.27 o
  -5  18   5       83.50       93.13     23.20 o
  -4  18   5      274.17      272.93     11.06 o
  -3  18   5        1.16        1.34     10.90 o
  -2  18   5      403.71      385.25     14.06 o
  -1  18   5       13.73       15.47     12.30 o
   0  18   5     1173.72     1198.96     24.19 o
   1  18   5      933.42      931.33     19.66 o
   2  18   5        7.74        7.63      7.93 o
   3  18   5      708.98      712.99     18.35 o
   4  18   5      521.88      515.03     28.83 o
   5  18   5      568.12      568.84     16.23 o
   6  18   5       35.68       32.99     11.95 o
   7  18   5     2354.23     2432.11     59.44 o
   8  18   5      188.95      204.93     15.47 o
   9  18   5       83.66       85.41     14.41 o
  10  18   5      154.62      137.79     15.82 o
  11  18   5       52.88       36.56     15.11 o
 -12  19   5        2.58       -4.57     16.87 o
 -11  19   5      913.63      936.94     46.41 o
 -10  19   5       70.65       98.77     15.27 o
  -9  19   5       10.05       -6.68     12.68 o
  -8  19   5        7.60       14.26     10.97 o
  -7  19   5       16.30       65.57     51.85 o
  -6  19   5      570.77      569.34     21.62 o
  -5  19   5      169.68      186.64     17.75 o
  -4  19   5       37.81       69.05      9.96 o
  -3  19   5      656.89      672.96     17.05 o
  -2  19   5      726.79      731.20     25.49 o
  -1  19   5       45.65       51.22      9.26 o
   0  19   5      354.36      355.14     12.15 o
   1  19   5     1616.88     1642.09     30.79 o
   2  19   5     1152.33     1203.46     24.77 o
   3  19   5     5673.77     5952.05    105.71 o
   4  19   5     1543.14     1578.11     44.48 o
   5  19   5       10.36        5.74     11.76 o
   6  19   5      776.92      737.61     82.62 o
   7  19   5      329.64      319.89     21.09 o
   8  19   5      353.80      393.71     23.20 o
   9  19   5       36.34        3.16     10.90 o
  10  19   5       33.79       33.39     14.06 o
  11  19   5        4.59      -14.06     14.06 o
 -12  20   5      310.96      215.83     28.12 o
 -11  20   5       76.55      103.34     20.74 o
 -10  20   5      344.85      316.29     21.79 o
  -9  20   5      244.27      246.72     17.67 o
  -8  20   5       53.72       53.38     14.86 o
  -7  20   5      209.72      209.67     27.95 o
  -6  20   5      837.23      866.71     29.23 o
  -5  20   5       29.95       39.84     10.30 o
  -4  20   5     1217.22     1216.55     39.38 o
  -3  20   5       55.78       65.29      9.79 o
  -2  20   5     1096.92     1116.30     23.87 o
  -1  20   5      593.33      660.93     46.05 o
   0  20   5       21.76       11.66      8.36 o
   1  20   5      201.00      183.79     10.11 o
   2  20   5      254.55      268.61     15.64 o
   3  20   5      210.73      188.56     23.55 o
   4  20   5        0.20       -3.04      8.80 o
   5  20   5        1.03        2.34     17.40 o
   6  20   5      207.62      186.13     23.20 o
   7  20   5      535.66      587.08     29.18 o
   8  20   5      540.79      525.20     30.94 o
   9  20   5      139.14      117.05     18.98 o
  10  20   5       43.66       77.33     17.57 o
 -11  21   5      126.39      139.90     22.50 o
 -10  21   5        1.98      -12.07     12.07 o
  -9  21   5       48.83       27.29     12.99 o
  -8  21   5        3.93       26.19     16.34 o
  -7  21   5        3.46       21.13     14.16 o
  -6  21   5      677.32      751.66     30.94 o
  -5  21   5        0.20       -7.14      9.57 o
  -4  21   5      561.99      564.59     18.99 o
  -3  21   5      645.80      681.36     37.62 o
  -2  21   5      755.50      794.52     20.72 o
  -1  21   5      560.44      571.87     18.46 o
   0  21   5      218.42      236.34     19.86 o
   1  21   5       43.63       45.52     13.01 o
   2  21   5      271.30      317.53     45.52 o
   3  21   5      214.73      229.07     13.31 o
   4  21   5      799.43      843.59     57.31 o
   5  21   5       21.20       12.03      9.94 o
   6  21   5     1334.08     1423.33     49.93 o
   7  21   5      122.74       85.06     15.82 o
   8  21   5      497.88      513.60     27.77 o
   9  21   5       19.22       17.93     12.65 o
  10  21   5      259.84      217.94     22.85 o
 -10  22   5       65.27       59.81     14.81 o
  -9  22   5        5.04      -20.21     20.21 o
  -8  22   5      905.39      957.25     96.68 o
  -7  22   5      189.07      182.77     20.91 o
  -6  22   5      113.75      116.07     20.56 o
[truncated: 1,076,828 more chars]
